# Supplementary material for: {N′-[(E)-(5-Bromo-2-oxidophen­yl)(phen­yl)methyl­ene]benzohydrazidato}pyridine­copper(II)
Source: Acta Crystallogr Sect E Struct Rep Online. 2009 Aug 8;65(Pt 9):m1047. doi: 10.1107/S1600536809030463 (PMC2970041; doi:10.1107/S1600536809030463)
Supplement: Supplementary file 1 [file e-65-m1047-sup1.cif]

##############################################################################
###                                                                        ###
###        Electronic paper (Acta Crystallographica Section E)             ###
###                                                                        ###
##############################################################################
#                                                                            #
# This CIF contains the data in a paper accepted for publication in Acta     #
# Crystallographica Section E. It conforms to the requirements of Notes      #
# for Authors for Section E, and has been peer reviewed under the auspices   #
# of the IUCr Commission on Journals.                                        #
#                                                                            #
# Full details of the Crystallographic Information File format               #
# are given in the paper "The Crystallographic Information File (CIF):       #
# a New Standard Archive File for Crystallography" by S. R. Hall, F. H.      #
# Allen and I. D. Brown [Acta Cryst. (1991), A47, 655-685].                  #
#                                                                            #
# The current version of the core CIF dictionary is obtainable from          #
# ftp://ftp.iucr.org/pub/cif_core.dic. The current version number is 2.4.    #
#                                                                            #
# Software is freely available for graphical display of the structure(s) in  #
# this CIF.  For information consult the CIF home page http://www.iucr.org/  #
# cif/home.html                                                              #
#                                                                            #
# This file may be used for bona fide research purposes within the           #
# scientific community so long as proper attribution is given to the journal # 
# article from which it was obtained.                                        #
#                                                                            #
##############################################################################
                                             
data_I
_audit_creation_method     SHELXL97
_chemical_name_systematic
;\
{<i>N</i>'-[(<i>E</i>)-(5-Bromo-2-\
oxidophenyl)(phenyl)methylene]benzohydrazidato}pyridinecopper(II)
;
_chemical_name_common     ?
_chemical_formula_moiety     'C25 H18 Br Cu N3 O2'
_chemical_formula_sum     'C25 H18 Br Cu N3 O2'
_chemical_formula_iupac     '[Cu (C20 H13 Br N2 O2) (C5 H5 N)]'
_chemical_formula_weight     535.87
_chemical_melting_point     330
_symmetry_cell_setting     Monoclinic
_symmetry_space_group_name_H-M     'P 21/c'
_symmetry_space_group_name_Hall     '-P 2ybc'
loop_
    _symmetry_equiv_pos_as_xyz
    'x, y, z'
    '-x, y+1/2, -z+1/2'
    '-x, -y, -z'
    'x, -y-1/2, z-1/2'
_cell_length_a     22.655(2)
_cell_length_b     10.6514(10)
_cell_length_c     19.3388(19)
_cell_angle_alpha     90.00
_cell_angle_beta     108.521(2)
_cell_angle_gamma     90.00
_cell_volume     4424.9(7)
_cell_formula_units_Z     8
_cell_measurement_reflns_used     5857
_cell_measurement_theta_min     2.21
_cell_measurement_theta_max     26.21
_cell_measurement_temperature     295(2)
_exptl_crystal_description     block
_exptl_crystal_colour     blue
_exptl_crystal_size_max     0.16
_exptl_crystal_size_mid     0.12
_exptl_crystal_size_min     0.08
_exptl_crystal_density_diffrn     1.609
_exptl_crystal_density_meas     ?
_exptl_crystal_density_method     'not measured'
_exptl_crystal_F_000     2152
_exptl_absorpt_coefficient_mu     2.821
_exptl_absorpt_correction_type     multi-scan
_exptl_absorpt_process_details     '(SADABS; Bruker, 2005)'
_exptl_absorpt_correction_T_min     0.6610
_exptl_absorpt_correction_T_max     0.8058
_exptl_special_details
;
;
_diffrn_ambient_temperature     295(2)
_diffrn_radiation_type     MoK\a
_diffrn_radiation_wavelength     0.71073
_diffrn_radiation_source     'fine-focus sealed tube'
_diffrn_radiation_monochromator     graphite
_diffrn_measurement_device_type     'Bruker APEXII CCD area-detector'
_diffrn_measurement_method     '\f and \w'
_diffrn_detector_area_resol_mean     ?
_diffrn_reflns_number     22878
_diffrn_reflns_av_R_equivalents     0.0291
_diffrn_reflns_av_sigmaI/netI     0.0348
_diffrn_reflns_theta_min     0.95
_diffrn_reflns_theta_max     25.05
_diffrn_reflns_theta_full     25.05
_diffrn_measured_fraction_theta_max     0.999
_diffrn_measured_fraction_theta_full     0.999
_diffrn_reflns_limit_h_min     -26
_diffrn_reflns_limit_h_max     26
_diffrn_reflns_limit_k_min     -12
_diffrn_reflns_limit_k_max     12
_diffrn_reflns_limit_l_min     -23
_diffrn_reflns_limit_l_max     18
_diffrn_standards_number     ?
_diffrn_standards_interval_count     ?
_diffrn_standards_interval_time     ?
_diffrn_standards_decay_%     ?
_refine_special_details
;
 Refinement of <i>F</i>^2^ against ALL reflections. The weighted
 <i>R</i>-factor <i>wR</i> and goodness of fit <i>S</i> are based on
 <i>F</i>^2^, conventional <i>R</i>-factors <i>R</i> are based on <i>F</i>,
 with <i>F</i> set to zero for negative <i>F</i>^2^. The threshold expression
 of <i>F</i>^2^ > \s(<i>F</i>^2^) is used only for calculating
 <i>R</i>-factors(gt) <i>etc</i>. and is not relevant to the choice of
 reflections for refinement. <i>R</i>-factors based on <i>F</i>^2^ are
 statistically about twice as large as those based on <i>F</i>, and
 <i>R</i>-factors based on ALL data will be even larger.
;
_reflns_number_total     7831
_reflns_number_gt     5740
_reflns_threshold_expression     I>2\s(I)
_refine_ls_structure_factor_coef     Fsqd
_refine_ls_matrix_type     full
_refine_ls_R_factor_all     0.0575
_refine_ls_R_factor_gt     0.0336
_refine_ls_wR_factor_gt     0.0849
_refine_ls_wR_factor_ref     0.0997
_refine_ls_goodness_of_fit_ref     1.085
_refine_ls_restrained_S_all     1.085
_refine_ls_number_reflns     7831
_refine_ls_number_parameters     577
_refine_ls_number_restraints     0
_refine_ls_hydrogen_treatment     constr
_refine_ls_weighting_scheme     calc
_refine_ls_weighting_details
                 'calc w=1/[\s^2^(Fo^2^)+(0.0541P)^2^] where P=(Fo^2^+2Fc^2^)/3'
_atom_sites_solution_hydrogens     geom
_atom_sites_solution_primary     direct
_atom_sites_solution_secondary     difmap
_refine_ls_shift/su_max     0.001
_refine_ls_shift/su_mean     0.000
_refine_diff_density_max     0.459
_refine_diff_density_min     -0.573
_refine_ls_extinction_method     none
_refine_ls_extinction_coef     ?
loop_
    _atom_type_symbol
    _atom_type_description
    _atom_type_scat_dispersion_real
    _atom_type_scat_dispersion_imag
    _atom_type_scat_source
    'C' 'C' 0.0033 0.0016
                         'International Tables Vol C Tables 4.2.6.8 and 6.1.1.4'
    'H' 'H' 0.0000 0.0000
                         'International Tables Vol C Tables 4.2.6.8 and 6.1.1.4'
    'N' 'N' 0.0061 0.0033
                         'International Tables Vol C Tables 4.2.6.8 and 6.1.1.4'
    'O' 'O' 0.0106 0.0060
                         'International Tables Vol C Tables 4.2.6.8 and 6.1.1.4'
    'Cu' 'Cu' 0.3201 1.2651
                         'International Tables Vol C Tables 4.2.6.8 and 6.1.1.4'
    'Br' 'Br' -0.2901 2.4595
                         'International Tables Vol C Tables 4.2.6.8 and 6.1.1.4'
_computing_data_collection     'APEX2 (Bruker, 2005)'
_computing_cell_refinement     'SAINT (Bruker, 2005)'
_computing_data_reduction     'SAINT (Bruker, 2005)'
_computing_structure_solution     'SHELXS97 (Sheldrick, 2008)'
_computing_structure_refinement     'SHELXL97 (Sheldrick, 2008)'
_computing_molecular_graphics     'SHELXTL (Sheldrick, 2008)'
_computing_publication_material     'SHELXTL (Sheldrick, 2008)'
loop_
    _atom_site_type_symbol
    _atom_site_label
    _atom_site_fract_x
    _atom_site_fract_y
    _atom_site_fract_z
    _atom_site_U_iso_or_equiv
    _atom_site_adp_type
    _atom_site_calc_flag
    _atom_site_refinement_flags
    _atom_site_occupancy
    _atom_site_disorder_assembly
    _atom_site_disorder_group
    Cu Cu1 0.448059(18) 0.58286(3) 0.36047(2) 0.04049(12) Uani d . 1 . .
    Cu Cu2 0.06456(2) 0.19326(4) 0.09827(2) 0.04655(13) Uani d . 1 . .
    Br Br1 0.756186(18) 0.42943(4) 0.61827(2) 0.06374(14) Uani d . 1 . .
    Br Br2 0.08695(2) -0.23047(4) -0.19252(2) 0.06763(14) Uani d . 1 . .
    O O1 0.51513(10) 0.65304(19) 0.43260(13) 0.0470(6) Uani d . 1 . .
    O O2 0.37982(10) 0.4965(2) 0.29422(12) 0.0442(5) Uani d . 1 . .
    O O3 0.03949(12) 0.1747(2) -0.00216(13) 0.0574(7) Uani d . 1 . .
    O O4 0.09937(12) 0.2097(2) 0.20165(13) 0.0561(6) Uani d . 1 . .
    N N1 0.44828(13) 0.3300(2) 0.32130(15) 0.0437(7) Uani d . 1 . .
    N N2 0.48543(12) 0.4188(2) 0.36919(14) 0.0386(6) Uani d . 1 . .
    N N3 0.14631(13) 0.0215(3) 0.18986(14) 0.0469(7) Uani d . 1 . .
    N N4 0.11394(12) 0.0421(3) 0.11583(14) 0.0423(7) Uani d . 1 . .
    N N5 0.40778(13) 0.7504(2) 0.33205(15) 0.0424(7) Uani d . 1 . .
    N N6 0.01464(13) 0.3501(3) 0.08826(16) 0.0467(7) Uani d . 1 . .
    C C1 0.56516(15) 0.5958(3) 0.47237(17) 0.0364(7) Uani d . 1 . .
    C C2 0.57943(14) 0.4665(3) 0.46661(17) 0.0376(7) Uani d . 1 . .
    C C3 0.63679(15) 0.4215(3) 0.51111(18) 0.0417(8) Uani d . 1 . .
    H H3 0.6471 0.3381 0.5066 0.050 Uiso calc R 1 . .
    C C4 0.67815(14) 0.4958(3) 0.56095(18) 0.0433(8) Uani d . 1 . .
    C C5 0.66359(17) 0.6198(3) 0.56923(19) 0.0475(9) Uani d . 1 . .
    H H5 0.6912 0.6703 0.6039 0.057 Uiso calc R 1 . .
    C C6 0.60845(16) 0.6672(3) 0.52612(19) 0.0449(8) Uani d . 1 . .
    H H6 0.5990 0.7505 0.5325 0.054 Uiso calc R 1 . .
    C C7 0.53780(15) 0.3801(3) 0.41444(18) 0.0375(7) Uani d . 1 . .
    C C8 0.55608(14) 0.2454(3) 0.41456(18) 0.0373(8) Uani d . 1 . .
    C C9 0.57715(17) 0.1986(3) 0.3606(2) 0.0530(9) Uani d . 1 . .
    H H9 0.5779 0.2498 0.3219 0.064 Uiso calc R 1 . .
    C C10 0.59715(18) 0.0761(4) 0.3635(2) 0.0638(11) Uani d . 1 . .
    H H10 0.6121 0.0455 0.3271 0.077 Uiso calc R 1 . .
    C C11 0.59528(18) -0.0013(4) 0.4196(2) 0.0613(11) Uani d . 1 . .
    H H11 0.6090 -0.0840 0.4215 0.074 Uiso calc R 1 . .
    C C12 0.5731(2) 0.0446(3) 0.4724(2) 0.0658(11) Uani d . 1 . .
    H H12 0.5711 -0.0074 0.5102 0.079 Uiso calc R 1 . .
    C C13 0.55368(17) 0.1672(3) 0.4700(2) 0.0507(9) Uani d . 1 . .
    H H13 0.5388 0.1975 0.5064 0.061 Uiso calc R 1 . .
    C C14 0.44054(18) 0.8571(3) 0.3428(2) 0.0542(10) Uani d . 1 . .
    H H14 0.4836 0.8525 0.3629 0.065 Uiso calc R 1 . .
    C C15 0.4137(2) 0.9730(3) 0.3254(2) 0.0645(11) Uani d . 1 . .
    H H15 0.4380 1.0453 0.3342 0.077 Uiso calc R 1 . .
    C C16 0.3504(2) 0.9803(4) 0.2948(2) 0.0681(12) Uani d . 1 . .
    H H16 0.3308 1.0579 0.2835 0.082 Uiso calc R 1 . .
    C C17 0.31676(19) 0.8725(4) 0.2812(2) 0.0644(11) Uani d . 1 . .
    H H17 0.2739 0.8753 0.2586 0.077 Uiso calc R 1 . .
    C C18 0.34619(17) 0.7597(3) 0.3008(2) 0.0539(10) Uani d . 1 . .
    H H18 0.3224 0.6867 0.2921 0.065 Uiso calc R 1 . .
    C C19 0.39589(15) 0.3824(3) 0.28524(18) 0.0390(8) Uani d . 1 . .
    C C20 0.35050(15) 0.3070(3) 0.22877(18) 0.0396(8) Uani d . 1 . .
    C C21 0.36878(18) 0.2208(3) 0.1867(2) 0.0511(9) Uani d . 1 . .
    H H21 0.4109 0.2065 0.1947 0.061 Uiso calc R 1 . .
    C C22 0.3249(2) 0.1554(4) 0.1325(2) 0.0626(11) Uani d . 1 . .
    H H22 0.3375 0.0977 0.1040 0.075 Uiso calc R 1 . .
    C C23 0.2631(2) 0.1753(4) 0.1210(2) 0.0632(11) Uani d . 1 . .
    H H23 0.2337 0.1313 0.0844 0.076 Uiso calc R 1 . .
    C C24 0.24391(18) 0.2598(4) 0.1628(2) 0.0616(11) Uani d . 1 . .
    H H24 0.2017 0.2716 0.1553 0.074 Uiso calc R 1 . .
    C C25 0.28738(16) 0.3275(3) 0.21613(19) 0.0482(9) Uani d . 1 . .
    H H25 0.2744 0.3868 0.2435 0.058 Uiso calc R 1 . .
    C C26 0.05294(16) 0.0824(3) -0.03941(18) 0.0444(8) Uani d . 1 . .
    C C27 0.09257(14) -0.0200(3) -0.00941(17) 0.0396(8) Uani d . 1 . .
    C C28 0.10089(16) -0.1110(3) -0.05787(18) 0.0431(8) Uani d . 1 . .
    H H28 0.1266 -0.1794 -0.0394 0.052 Uiso calc R 1 . .
    C C29 0.07243(16) -0.1022(3) -0.13131(18) 0.0448(8) Uani d . 1 . .
    C C30 0.03406(17) -0.0032(3) -0.16105(19) 0.0511(9) Uani d . 1 . .
    H H30 0.0146 0.0021 -0.2111 0.061 Uiso calc R 1 . .
    C C31 0.02517(17) 0.0870(3) -0.11555(19) 0.0523(9) Uani d . 1 . .
    H H31 -0.0004 0.1548 -0.1357 0.063 Uiso calc R 1 . .
    C C32 0.12314(15) -0.0372(3) 0.06895(18) 0.0411(8) Uani d . 1 . .
    C C33 0.16432(15) -0.1486(3) 0.09448(17) 0.0422(8) Uani d . 1 . .
    C C34 0.14936(18) -0.2398(3) 0.1365(2) 0.0545(10) Uani d . 1 . .
    H H34 0.1143 -0.2306 0.1511 0.065 Uiso calc R 1 . .
    C C35 0.1865(2) -0.3456(4) 0.1570(2) 0.0683(12) Uani d . 1 . .
    H H35 0.1760 -0.4074 0.1850 0.082 Uiso calc R 1 . .
    C C36 0.2384(2) -0.3594(4) 0.1361(2) 0.0724(12) Uani d . 1 . .
    H H36 0.2632 -0.4306 0.1498 0.087 Uiso calc R 1 . .
    C C37 0.2538(2) -0.2684(4) 0.0954(2) 0.0683(12) Uani d . 1 . .
    H H37 0.2891 -0.2776 0.0812 0.082 Uiso calc R 1 . .
    C C38 0.21764(17) -0.1639(3) 0.0751(2) 0.0530(9) Uani d . 1 . .
    H H38 0.2290 -0.1020 0.0479 0.064 Uiso calc R 1 . .
    C C39 0.13458(16) 0.1139(4) 0.22802(19) 0.0472(9) Uani d . 1 . .
    C C40 0.16633(16) 0.1121(4) 0.30833(19) 0.0492(9) Uani d . 1 . .
    C C41 0.19493(19) 0.0057(4) 0.3430(2) 0.0632(11) Uani d . 1 . .
    H H41 0.1939 -0.0674 0.3163 0.076 Uiso calc R 1 . .
    C C42 0.2255(2) 0.0061(5) 0.4175(2) 0.0819(14) Uani d . 1 . .
    H H42 0.2447 -0.0665 0.4409 0.098 Uiso calc R 1 . .
    C C43 0.2271(2) 0.1147(5) 0.4568(2) 0.0819(14) Uani d . 1 . .
    H H43 0.2479 0.1161 0.5067 0.098 Uiso calc R 1 . .
    C C44 0.1983(2) 0.2194(5) 0.4226(2) 0.0745(13) Uani d . 1 . .
    H H44 0.1994 0.2923 0.4494 0.089 Uiso calc R 1 . .
    C C45 0.16749(18) 0.2197(4) 0.3487(2) 0.0610(10) Uani d . 1 . .
    H H45 0.1475 0.2921 0.3260 0.073 Uiso calc R 1 . .
    C C46 -0.03592(16) 0.3678(3) 0.0300(2) 0.0505(9) Uani d . 1 . .
    H H46 -0.0454 0.3083 -0.0072 0.061 Uiso calc R 1 . .
    C C47 -0.07398(18) 0.4696(4) 0.0230(2) 0.0573(10) Uani d . 1 . .
    H H47 -0.1095 0.4774 -0.0173 0.069 Uiso calc R 1 . .
    C C48 -0.0591(2) 0.5604(4) 0.0763(2) 0.0661(11) Uani d . 1 . .
    H H48 -0.0840 0.6312 0.0725 0.079 Uiso calc R 1 . .
    C C49 -0.0072(2) 0.5442(4) 0.1347(2) 0.0663(12) Uani d . 1 . .
    H H49 0.0043 0.6051 0.1710 0.080 Uiso calc R 1 . .
    C C50 0.02816(19) 0.4389(3) 0.1403(2) 0.0587(10) Uani d . 1 . .
    H H50 0.0628 0.4282 0.1814 0.070 Uiso calc R 1 . .
loop_
    _atom_site_aniso_label
    _atom_site_aniso_U_11
    _atom_site_aniso_U_22
    _atom_site_aniso_U_33
    _atom_site_aniso_U_12
    _atom_site_aniso_U_13
    _atom_site_aniso_U_23
    Cu1 0.0447(2) 0.0330(2) 0.0410(2) -0.00132(18) 0.00960(19) -0.00144(18)
    Cu2 0.0528(3) 0.0488(3) 0.0367(2) 0.0020(2) 0.0122(2) -0.0052(2)
    Br1 0.0474(2) 0.0744(3) 0.0589(3) 0.00269(19) 0.00196(19) 0.0008(2)
    Br2 0.0839(3) 0.0733(3) 0.0418(2) 0.0172(2) 0.0144(2) -0.0132(2)
    O1 0.0473(14) 0.0341(12) 0.0517(14) 0.0019(11) 0.0044(12) -0.0080(11)
    O2 0.0460(13) 0.0347(12) 0.0447(13) 0.0008(10) 0.0042(11) -0.0020(11)
    O3 0.0793(18) 0.0525(15) 0.0384(14) 0.0205(13) 0.0158(13) -0.0018(12)
    O4 0.0665(17) 0.0606(16) 0.0377(14) 0.0078(14) 0.0118(12) -0.0078(12)
    N1 0.0463(17) 0.0344(14) 0.0448(17) -0.0022(13) 0.0065(14) -0.0063(13)
    N2 0.0412(16) 0.0334(14) 0.0377(15) -0.0024(13) 0.0075(13) -0.0035(13)
    N3 0.0518(18) 0.0538(18) 0.0311(15) -0.0030(14) 0.0073(13) -0.0025(14)
    N4 0.0470(17) 0.0462(16) 0.0315(15) -0.0017(13) 0.0096(13) 0.0008(13)
    N5 0.0488(18) 0.0361(15) 0.0393(16) -0.0018(13) 0.0099(14) 0.0008(13)
    N6 0.0538(18) 0.0469(17) 0.0410(17) -0.0006(14) 0.0174(15) -0.0050(14)
    C1 0.0395(19) 0.0353(17) 0.0364(18) -0.0045(15) 0.0149(15) -0.0033(15)
    C2 0.0386(18) 0.0414(18) 0.0334(17) -0.0016(15) 0.0125(15) -0.0003(15)
    C3 0.044(2) 0.0413(18) 0.0403(19) -0.0010(16) 0.0143(16) -0.0009(16)
    C4 0.0352(18) 0.055(2) 0.0380(19) -0.0030(16) 0.0089(15) 0.0013(17)
    C5 0.052(2) 0.048(2) 0.040(2) -0.0154(17) 0.0117(17) -0.0066(17)
    C6 0.053(2) 0.0357(18) 0.045(2) -0.0033(16) 0.0144(18) -0.0049(17)
    C7 0.0431(19) 0.0351(17) 0.0372(18) -0.0024(15) 0.0171(16) 0.0001(15)
    C8 0.0343(18) 0.0387(18) 0.0377(19) -0.0014(14) 0.0096(15) -0.0062(15)
    C9 0.061(2) 0.055(2) 0.045(2) -0.0011(19) 0.0192(19) -0.0056(19)
    C10 0.065(3) 0.063(3) 0.069(3) 0.002(2) 0.031(2) -0.028(2)
    C11 0.060(3) 0.038(2) 0.080(3) 0.0075(18) 0.014(2) -0.016(2)
    C12 0.091(3) 0.042(2) 0.070(3) 0.009(2) 0.033(2) 0.005(2)
    C13 0.068(2) 0.041(2) 0.048(2) 0.0050(18) 0.0250(19) -0.0056(18)
    C14 0.057(2) 0.042(2) 0.055(2) -0.0080(18) 0.0061(19) -0.0007(18)
    C15 0.084(3) 0.036(2) 0.065(3) -0.005(2) 0.012(2) 0.005(2)
    C16 0.089(3) 0.042(2) 0.073(3) 0.013(2) 0.027(3) 0.013(2)
    C17 0.060(3) 0.060(3) 0.073(3) 0.013(2) 0.020(2) 0.007(2)
    C18 0.051(2) 0.044(2) 0.065(3) -0.0008(18) 0.016(2) 0.0023(19)
    C19 0.043(2) 0.0373(18) 0.0363(18) -0.0040(15) 0.0126(16) 0.0039(15)
    C20 0.048(2) 0.0332(17) 0.0360(18) -0.0062(15) 0.0105(15) 0.0059(15)
    C21 0.058(2) 0.047(2) 0.051(2) -0.0079(18) 0.0209(19) -0.0020(18)
    C22 0.089(3) 0.056(2) 0.045(2) -0.018(2) 0.024(2) -0.011(2)
    C23 0.076(3) 0.057(2) 0.045(2) -0.028(2) 0.003(2) -0.001(2)
    C24 0.047(2) 0.059(2) 0.068(3) -0.0107(19) 0.003(2) 0.007(2)
    C25 0.052(2) 0.0404(19) 0.048(2) -0.0026(17) 0.0108(18) 0.0028(17)
    C26 0.053(2) 0.046(2) 0.0371(19) 0.0000(17) 0.0172(17) -0.0018(17)
    C27 0.044(2) 0.0424(19) 0.0334(18) -0.0050(16) 0.0133(15) 0.0017(16)
    C28 0.049(2) 0.0423(19) 0.0366(19) 0.0045(16) 0.0113(16) 0.0001(16)
    C29 0.053(2) 0.049(2) 0.0333(18) 0.0008(17) 0.0139(16) -0.0054(16)
    C30 0.059(2) 0.062(2) 0.0304(19) 0.0053(19) 0.0116(17) -0.0001(18)
    C31 0.060(2) 0.054(2) 0.039(2) 0.0149(19) 0.0110(18) 0.0039(18)
    C32 0.044(2) 0.0421(18) 0.0367(19) -0.0042(16) 0.0123(16) -0.0025(16)
    C33 0.049(2) 0.0428(19) 0.0301(18) -0.0017(16) 0.0056(16) -0.0021(16)
    C34 0.057(2) 0.057(2) 0.045(2) -0.0047(19) 0.0089(18) 0.0064(19)
    C35 0.084(3) 0.055(3) 0.053(3) -0.003(2) 0.005(2) 0.013(2)
    C36 0.073(3) 0.058(3) 0.069(3) 0.017(2) -0.002(2) 0.011(2)
    C37 0.060(3) 0.072(3) 0.064(3) 0.018(2) 0.009(2) 0.002(2)
    C38 0.057(2) 0.053(2) 0.046(2) 0.0052(19) 0.0114(18) 0.0077(18)
    C39 0.046(2) 0.059(2) 0.036(2) -0.0102(18) 0.0132(17) -0.0064(18)
    C40 0.049(2) 0.061(2) 0.037(2) -0.0136(18) 0.0136(17) -0.0046(19)
    C41 0.070(3) 0.072(3) 0.045(2) -0.002(2) 0.016(2) -0.002(2)
    C42 0.086(3) 0.100(4) 0.051(3) 0.006(3) 0.009(2) 0.005(3)
    C43 0.073(3) 0.124(4) 0.039(2) -0.017(3) 0.005(2) -0.010(3)
    C44 0.087(3) 0.086(3) 0.047(3) -0.027(3) 0.017(2) -0.018(3)
    C45 0.066(3) 0.070(3) 0.043(2) -0.019(2) 0.0124(19) -0.009(2)
    C46 0.051(2) 0.054(2) 0.047(2) -0.0056(19) 0.0173(19) -0.0084(19)
    C47 0.051(2) 0.062(2) 0.057(2) 0.007(2) 0.0148(19) 0.002(2)
    C48 0.086(3) 0.056(2) 0.065(3) 0.014(2) 0.036(3) 0.004(2)
    C49 0.105(4) 0.046(2) 0.049(2) 0.004(2) 0.027(3) -0.0089(19)
    C50 0.076(3) 0.058(2) 0.039(2) -0.004(2) 0.0144(19) -0.0071(19)
_geom_special_details
;
 All s.u.'s (except the s.u. in the dihedral angle between two l.s. planes)
 are estimated using the full covariance matrix. The cell s.u.'s are taken
 into account individually in the estimation of s.u.'s in distances, angles
 and torsion angles; correlations between s.u.'s in cell parameters are only
 used when they are defined by crystal symmetry. An approximate (isotropic)
 treatment of cell s.u.'s is used for estimating s.u.'s involving l.s.
 planes.
;
loop_
    _geom_bond_atom_site_label_1
    _geom_bond_atom_site_label_2
    _geom_bond_site_symmetry_2
    _geom_bond_distance
    _geom_bond_publ_flag
    Cu1 O1 . 1.862(2) ?
    Cu1 O2 . 1.903(2) ?
    Cu1 N2 . 1.925(2) ?
    Cu1 N5 . 2.000(3) ?
    Cu2 O3 . 1.853(2) ?
    Cu2 O4 . 1.910(2) ?
    Cu2 N4 . 1.928(3) ?
    Cu2 N6 . 1.993(3) ?
    Br1 C4 . 1.900(3) ?
    Br2 C29 . 1.903(3) ?
    O1 C1 . 1.302(4) ?
    O2 C19 . 1.296(4) ?
    O3 C26 . 1.310(4) ?
    O4 C39 . 1.296(4) ?
    N1 C19 . 1.296(4) ?
    N1 N2 . 1.402(3) ?
    N2 C7 . 1.298(4) ?
    N3 C39 . 1.307(4) ?
    N3 N4 . 1.403(4) ?
    N4 C32 . 1.304(4) ?
    N5 C18 . 1.337(4) ?
    N5 C14 . 1.338(4) ?
    N6 C46 . 1.341(4) ?
    N6 C50 . 1.343(4) ?
    C1 C6 . 1.405(4) ?
    C1 C2 . 1.427(4) ?
    C2 C3 . 1.396(4) ?
    C2 C7 . 1.466(4) ?
    C3 C4 . 1.364(4) ?
    C3 H3 . 0.9300 ?
    C4 C5 . 1.382(5) ?
    C5 C6 . 1.360(5) ?
    C5 H5 . 0.9300 ?
    C6 H6 . 0.9300 ?
    C7 C8 . 1.493(4) ?
    C8 C9 . 1.372(5) ?
    C8 C13 . 1.373(5) ?
    C9 C10 . 1.376(5) ?
    C9 H9 . 0.9300 ?
    C10 C11 . 1.374(6) ?
    C10 H10 . 0.9300 ?
    C11 C12 . 1.364(5) ?
    C11 H11 . 0.9300 ?
    C12 C13 . 1.374(5) ?
    C12 H12 . 0.9300 ?
    C13 H13 . 0.9300 ?
    C14 C15 . 1.370(5) ?
    C14 H14 . 0.9300 ?
    C15 C16 . 1.367(5) ?
    C15 H15 . 0.9300 ?
    C16 C17 . 1.358(5) ?
    C16 H16 . 0.9300 ?
    C17 C18 . 1.368(5) ?
    C17 H17 . 0.9300 ?
    C18 H18 . 0.9300 ?
    C19 C20 . 1.477(4) ?
    C20 C21 . 1.375(5) ?
    C20 C25 . 1.389(5) ?
    C21 C22 . 1.382(5) ?
    C21 H21 . 0.9300 ?
    C22 C23 . 1.363(6) ?
    C22 H22 . 0.9300 ?
    C23 C24 . 1.370(6) ?
    C23 H23 . 0.9300 ?
    C24 C25 . 1.381(5) ?
    C24 H24 . 0.9300 ?
    C25 H25 . 0.9300 ?
    C26 C31 . 1.406(5) ?
    C26 C27 . 1.415(4) ?
    C27 C28 . 1.402(4) ?
    C27 C32 . 1.464(4) ?
    C28 C29 . 1.364(5) ?
    C28 H28 . 0.9300 ?
    C29 C30 . 1.371(5) ?
    C30 C31 . 1.361(5) ?
    C30 H30 . 0.9300 ?
    C31 H31 . 0.9300 ?
    C32 C33 . 1.493(5) ?
    C33 C34 . 1.376(5) ?
    C33 C38 . 1.383(5) ?
    C34 C35 . 1.386(5) ?
    C34 H34 . 0.9300 ?
    C35 C36 . 1.368(6) ?
    C35 H35 . 0.9300 ?
    C36 C37 . 1.362(6) ?
    C36 H36 . 0.9300 ?
    C37 C38 . 1.363(5) ?
    C37 H37 . 0.9300 ?
    C38 H38 . 0.9300 ?
    C39 C40 . 1.490(5) ?
    C40 C41 . 1.370(5) ?
    C40 C45 . 1.382(5) ?
    C41 C42 . 1.387(6) ?
    C41 H41 . 0.9300 ?
    C42 C43 . 1.378(6) ?
    C42 H42 . 0.9300 ?
    C43 C44 . 1.353(6) ?
    C43 H43 . 0.9300 ?
    C44 C45 . 1.376(6) ?
    C44 H44 . 0.9300 ?
    C45 H45 . 0.9300 ?
    C46 C47 . 1.365(5) ?
    C46 H46 . 0.9300 ?
    C47 C48 . 1.376(5) ?
    C47 H47 . 0.9300 ?
    C48 C49 . 1.358(6) ?
    C48 H48 . 0.9300 ?
    C49 C50 . 1.363(5) ?
    C49 H49 . 0.9300 ?
    C50 H50 . 0.9300 ?
loop_
    _geom_angle_atom_site_label_1
    _geom_angle_atom_site_label_2
    _geom_angle_atom_site_label_3
    _geom_angle_site_symmetry_1
    _geom_angle_site_symmetry_3
    _geom_angle
    _geom_angle_publ_flag
    O1 Cu1 O2 . . 173.64(10) ?
    O1 Cu1 N2 . . 93.85(10) ?
    O2 Cu1 N2 . . 82.00(10) ?
    O1 Cu1 N5 . . 92.31(10) ?
    O2 Cu1 N5 . . 92.53(10) ?
    N2 Cu1 N5 . . 169.48(11) ?
    O3 Cu2 O4 . . 173.82(11) ?
    O3 Cu2 N4 . . 93.61(11) ?
    O4 Cu2 N4 . . 82.44(11) ?
    O3 Cu2 N6 . . 90.70(11) ?
    O4 Cu2 N6 . . 93.32(11) ?
    N4 Cu2 N6 . . 175.65(12) ?
    C1 O1 Cu1 . . 127.20(19) ?
    C19 O2 Cu1 . . 109.9(2) ?
    C26 O3 Cu2 . . 127.5(2) ?
    C39 O4 Cu2 . . 109.7(2) ?
    C19 N1 N2 . . 108.7(3) ?
    C7 N2 N1 . . 117.4(3) ?
    C7 N2 Cu1 . . 129.0(2) ?
    N1 N2 Cu1 . . 113.54(19) ?
    C39 N3 N4 . . 108.9(3) ?
    C32 N4 N3 . . 117.5(3) ?
    C32 N4 Cu2 . . 129.1(2) ?
    N3 N4 Cu2 . . 113.3(2) ?
    C18 N5 C14 . . 117.1(3) ?
    C18 N5 Cu1 . . 120.7(2) ?
    C14 N5 Cu1 . . 122.3(2) ?
    C46 N6 C50 . . 117.5(3) ?
    C46 N6 Cu2 . . 120.4(2) ?
    C50 N6 Cu2 . . 122.0(3) ?
    O1 C1 C6 . . 117.1(3) ?
    O1 C1 C2 . . 125.6(3) ?
    C6 C1 C2 . . 117.3(3) ?
    C3 C2 C1 . . 118.2(3) ?
    C3 C2 C7 . . 118.6(3) ?
    C1 C2 C7 . . 123.2(3) ?
    C4 C3 C2 . . 122.2(3) ?
    C4 C3 H3 . . 118.9 ?
    C2 C3 H3 . . 118.9 ?
    C3 C4 C5 . . 120.0(3) ?
    C3 C4 Br1 . . 119.9(3) ?
    C5 C4 Br1 . . 120.0(3) ?
    C6 C5 C4 . . 119.3(3) ?
    C6 C5 H5 . . 120.3 ?
    C4 C5 H5 . . 120.3 ?
    C5 C6 C1 . . 122.8(3) ?
    C5 C6 H6 . . 118.6 ?
    C1 C6 H6 . . 118.6 ?
    N2 C7 C2 . . 121.0(3) ?
    N2 C7 C8 . . 120.0(3) ?
    C2 C7 C8 . . 119.0(3) ?
    C9 C8 C13 . . 118.9(3) ?
    C9 C8 C7 . . 120.8(3) ?
    C13 C8 C7 . . 120.3(3) ?
    C8 C9 C10 . . 120.2(4) ?
    C8 C9 H9 . . 119.9 ?
    C10 C9 H9 . . 119.9 ?
    C11 C10 C9 . . 120.6(4) ?
    C11 C10 H10 . . 119.7 ?
    C9 C10 H10 . . 119.7 ?
    C12 C11 C10 . . 119.1(3) ?
    C12 C11 H11 . . 120.4 ?
    C10 C11 H11 . . 120.4 ?
    C11 C12 C13 . . 120.4(4) ?
    C11 C12 H12 . . 119.8 ?
    C13 C12 H12 . . 119.8 ?
    C8 C13 C12 . . 120.7(3) ?
    C8 C13 H13 . . 119.6 ?
    C12 C13 H13 . . 119.6 ?
    N5 C14 C15 . . 123.1(4) ?
    N5 C14 H14 . . 118.4 ?
    C15 C14 H14 . . 118.4 ?
    C16 C15 C14 . . 118.7(4) ?
    C16 C15 H15 . . 120.6 ?
    C14 C15 H15 . . 120.6 ?
    C17 C16 C15 . . 118.9(4) ?
    C17 C16 H16 . . 120.6 ?
    C15 C16 H16 . . 120.6 ?
    C16 C17 C18 . . 119.7(4) ?
    C16 C17 H17 . . 120.2 ?
    C18 C17 H17 . . 120.2 ?
    N5 C18 C17 . . 122.5(3) ?
    N5 C18 H18 . . 118.7 ?
    C17 C18 H18 . . 118.7 ?
    O2 C19 N1 . . 125.4(3) ?
    O2 C19 C20 . . 116.7(3) ?
    N1 C19 C20 . . 117.8(3) ?
    C21 C20 C25 . . 119.2(3) ?
    C21 C20 C19 . . 122.1(3) ?
    C25 C20 C19 . . 118.7(3) ?
    C20 C21 C22 . . 120.4(4) ?
    C20 C21 H21 . . 119.8 ?
    C22 C21 H21 . . 119.8 ?
    C23 C22 C21 . . 120.0(4) ?
    C23 C22 H22 . . 120.0 ?
    C21 C22 H22 . . 120.0 ?
    C22 C23 C24 . . 120.5(4) ?
    C22 C23 H23 . . 119.8 ?
    C24 C23 H23 . . 119.8 ?
    C23 C24 C25 . . 119.9(4) ?
    C23 C24 H24 . . 120.0 ?
    C25 C24 H24 . . 120.0 ?
    C24 C25 C20 . . 120.0(4) ?
    C24 C25 H25 . . 120.0 ?
    C20 C25 H25 . . 120.0 ?
    O3 C26 C31 . . 116.4(3) ?
    O3 C26 C27 . . 125.5(3) ?
    C31 C26 C27 . . 118.1(3) ?
    C28 C27 C26 . . 117.5(3) ?
    C28 C27 C32 . . 119.0(3) ?
    C26 C27 C32 . . 123.4(3) ?
    C29 C28 C27 . . 122.0(3) ?
    C29 C28 H28 . . 119.0 ?
    C27 C28 H28 . . 119.0 ?
    C28 C29 C30 . . 121.1(3) ?
    C28 C29 Br2 . . 118.7(3) ?
    C30 C29 Br2 . . 120.2(3) ?
    C31 C30 C29 . . 118.5(3) ?
    C31 C30 H30 . . 120.8 ?
    C29 C30 H30 . . 120.8 ?
    C30 C31 C26 . . 122.9(3) ?
    C30 C31 H31 . . 118.5 ?
    C26 C31 H31 . . 118.5 ?
    N4 C32 C27 . . 120.7(3) ?
    N4 C32 C33 . . 120.4(3) ?
    C27 C32 C33 . . 118.8(3) ?
    C34 C33 C38 . . 118.4(3) ?
    C34 C33 C32 . . 120.7(3) ?
    C38 C33 C32 . . 120.8(3) ?
    C33 C34 C35 . . 120.2(4) ?
    C33 C34 H34 . . 119.9 ?
    C35 C34 H34 . . 119.9 ?
    C36 C35 C34 . . 120.2(4) ?
    C36 C35 H35 . . 119.9 ?
    C34 C35 H35 . . 119.9 ?
    C37 C36 C35 . . 119.7(4) ?
    C37 C36 H36 . . 120.1 ?
    C35 C36 H36 . . 120.1 ?
    C36 C37 C38 . . 120.4(4) ?
    C36 C37 H37 . . 119.8 ?
    C38 C37 H37 . . 119.8 ?
    C37 C38 C33 . . 121.0(4) ?
    C37 C38 H38 . . 119.5 ?
    C33 C38 H38 . . 119.5 ?
    O4 C39 N3 . . 125.5(3) ?
    O4 C39 C40 . . 117.0(3) ?
    N3 C39 C40 . . 117.5(3) ?
    C41 C40 C45 . . 119.2(4) ?
    C41 C40 C39 . . 121.1(3) ?
    C45 C40 C39 . . 119.6(4) ?
    C40 C41 C42 . . 120.6(4) ?
    C40 C41 H41 . . 119.7 ?
    C42 C41 H41 . . 119.7 ?
    C43 C42 C41 . . 119.5(5) ?
    C43 C42 H42 . . 120.3 ?
    C41 C42 H42 . . 120.3 ?
    C44 C43 C42 . . 119.9(4) ?
    C44 C43 H43 . . 120.1 ?
    C42 C43 H43 . . 120.1 ?
    C43 C44 C45 . . 121.1(4) ?
    C43 C44 H44 . . 119.4 ?
    C45 C44 H44 . . 119.4 ?
    C44 C45 C40 . . 119.7(4) ?
    C44 C45 H45 . . 120.1 ?
    C40 C45 H45 . . 120.1 ?
    N6 C46 C47 . . 122.6(3) ?
    N6 C46 H46 . . 118.7 ?
    C47 C46 H46 . . 118.7 ?
    C46 C47 C48 . . 119.2(4) ?
    C46 C47 H47 . . 120.4 ?
    C48 C47 H47 . . 120.4 ?
    C49 C48 C47 . . 118.4(4) ?
    C49 C48 H48 . . 120.8 ?
    C47 C48 H48 . . 120.8 ?
    C48 C49 C50 . . 120.1(4) ?
    C48 C49 H49 . . 119.9 ?
    C50 C49 H49 . . 119.9 ?
    N6 C50 C49 . . 122.2(4) ?
    N6 C50 H50 . . 118.9 ?
    C49 C50 H50 . . 118.9 ?
loop_
    _geom_torsion_atom_site_label_1
    _geom_torsion_atom_site_label_2
    _geom_torsion_atom_site_label_3
    _geom_torsion_atom_site_label_4
    _geom_torsion_site_symmetry_1
    _geom_torsion_site_symmetry_2
    _geom_torsion_site_symmetry_3
    _geom_torsion_site_symmetry_4
    _geom_torsion
    _geom_torsion_publ_flag
    N2 Cu1 O1 C1 . . . . -2.7(3) ?
    N5 Cu1 O1 C1 . . . . -174.2(3) ?
    N2 Cu1 O2 C19 . . . . -5.8(2) ?
    N5 Cu1 O2 C19 . . . . 165.1(2) ?
    N4 Cu2 O3 C26 . . . . 2.2(3) ?
    N6 Cu2 O3 C26 . . . . -177.1(3) ?
    N4 Cu2 O4 C39 . . . . -1.7(2) ?
    N6 Cu2 O4 C39 . . . . 177.3(2) ?
    C19 N1 N2 C7 . . . . 174.3(3) ?
    C19 N1 N2 Cu1 . . . . -3.0(3) ?
    O1 Cu1 N2 C7 . . . . 3.3(3) ?
    O2 Cu1 N2 C7 . . . . -171.9(3) ?
    N5 Cu1 N2 C7 . . . . 129.0(6) ?
    O1 Cu1 N2 N1 . . . . -179.8(2) ?
    O2 Cu1 N2 N1 . . . . 5.0(2) ?
    N5 Cu1 N2 N1 . . . . -54.1(7) ?
    C39 N3 N4 C32 . . . . 175.9(3) ?
    C39 N3 N4 Cu2 . . . . -0.9(3) ?
    O3 Cu2 N4 C32 . . . . 0.3(3) ?
    O4 Cu2 N4 C32 . . . . -174.9(3) ?
    O3 Cu2 N4 N3 . . . . 176.7(2) ?
    O4 Cu2 N4 N3 . . . . 1.5(2) ?
    O1 Cu1 N5 C18 . . . . -154.3(3) ?
    O2 Cu1 N5 C18 . . . . 21.5(3) ?
    N2 Cu1 N5 C18 . . . . 79.8(7) ?
    O1 Cu1 N5 C14 . . . . 26.0(3) ?
    O2 Cu1 N5 C14 . . . . -158.1(3) ?
    N2 Cu1 N5 C14 . . . . -99.8(6) ?
    O3 Cu2 N6 C46 . . . . 27.0(3) ?
    O4 Cu2 N6 C46 . . . . -157.7(3) ?
    O3 Cu2 N6 C50 . . . . -156.0(3) ?
    O4 Cu2 N6 C50 . . . . 19.3(3) ?
    Cu1 O1 C1 C6 . . . . -177.0(2) ?
    Cu1 O1 C1 C2 . . . . 2.2(5) ?
    O1 C1 C2 C3 . . . . 176.7(3) ?
    C6 C1 C2 C3 . . . . -4.0(4) ?
    O1 C1 C2 C7 . . . . -0.9(5) ?
    C6 C1 C2 C7 . . . . 178.3(3) ?
    C1 C2 C3 C4 . . . . 2.2(5) ?
    C7 C2 C3 C4 . . . . 179.9(3) ?
    C2 C3 C4 C5 . . . . 0.7(5) ?
    C2 C3 C4 Br1 . . . . -178.6(2) ?
    C3 C4 C5 C6 . . . . -1.5(5) ?
    Br1 C4 C5 C6 . . . . 177.8(3) ?
    C4 C5 C6 C1 . . . . -0.6(5) ?
    O1 C1 C6 C5 . . . . -177.3(3) ?
    C2 C1 C6 C5 . . . . 3.4(5) ?
    N1 N2 C7 C2 . . . . -179.8(3) ?
    Cu1 N2 C7 C2 . . . . -3.0(4) ?
    N1 N2 C7 C8 . . . . -0.6(4) ?
    Cu1 N2 C7 C8 . . . . 176.2(2) ?
    C3 C2 C7 N2 . . . . -176.3(3) ?
    C1 C2 C7 N2 . . . . 1.3(5) ?
    C3 C2 C7 C8 . . . . 4.5(4) ?
    C1 C2 C7 C8 . . . . -177.9(3) ?
    N2 C7 C8 C9 . . . . 75.3(4) ?
    C2 C7 C8 C9 . . . . -105.5(4) ?
    N2 C7 C8 C13 . . . . -106.5(4) ?
    C2 C7 C8 C13 . . . . 72.7(4) ?
    C13 C8 C9 C10 . . . . -1.8(5) ?
    C7 C8 C9 C10 . . . . 176.3(3) ?
    C8 C9 C10 C11 . . . . 1.2(6) ?
    C9 C10 C11 C12 . . . . 0.2(6) ?
    C10 C11 C12 C13 . . . . -0.9(6) ?
    C9 C8 C13 C12 . . . . 1.2(5) ?
    C7 C8 C13 C12 . . . . -177.0(3) ?
    C11 C12 C13 C8 . . . . 0.2(6) ?
    C18 N5 C14 C15 . . . . 2.1(5) ?
    Cu1 N5 C14 C15 . . . . -178.3(3) ?
    N5 C14 C15 C16 . . . . -0.8(6) ?
    C14 C15 C16 C17 . . . . -1.5(6) ?
    C15 C16 C17 C18 . . . . 2.6(6) ?
    C14 N5 C18 C17 . . . . -1.0(6) ?
    Cu1 N5 C18 C17 . . . . 179.4(3) ?
    C16 C17 C18 N5 . . . . -1.3(6) ?
    Cu1 O2 C19 N1 . . . . 6.6(4) ?
    Cu1 O2 C19 C20 . . . . -173.0(2) ?
    N2 N1 C19 O2 . . . . -2.4(4) ?
    N2 N1 C19 C20 . . . . 177.2(3) ?
    O2 C19 C20 C21 . . . . 144.6(3) ?
    N1 C19 C20 C21 . . . . -35.1(5) ?
    O2 C19 C20 C25 . . . . -33.0(4) ?
    N1 C19 C20 C25 . . . . 147.4(3) ?
    C25 C20 C21 C22 . . . . -0.1(5) ?
    C19 C20 C21 C22 . . . . -177.6(3) ?
    C20 C21 C22 C23 . . . . -0.5(6) ?
    C21 C22 C23 C24 . . . . -0.2(6) ?
    C22 C23 C24 C25 . . . . 1.4(6) ?
    C23 C24 C25 C20 . . . . -2.0(5) ?
    C21 C20 C25 C24 . . . . 1.3(5) ?
    C19 C20 C25 C24 . . . . 178.9(3) ?
    Cu2 O3 C26 C31 . . . . 176.6(2) ?
    Cu2 O3 C26 C27 . . . . -3.3(5) ?
    O3 C26 C27 C28 . . . . 179.2(3) ?
    C31 C26 C27 C28 . . . . -0.7(5) ?
    O3 C26 C27 C32 . . . . 1.3(5) ?
    C31 C26 C27 C32 . . . . -178.6(3) ?
    C26 C27 C28 C29 . . . . 0.3(5) ?
    C32 C27 C28 C29 . . . . 178.3(3) ?
    C27 C28 C29 C30 . . . . -0.1(5) ?
    C27 C28 C29 Br2 . . . . 179.8(2) ?
    C28 C29 C30 C31 . . . . 0.4(6) ?
    Br2 C29 C30 C31 . . . . -179.6(3) ?
    C29 C30 C31 C26 . . . . -0.8(6) ?
    O3 C26 C31 C30 . . . . -178.9(3) ?
    C27 C26 C31 C30 . . . . 1.0(5) ?
    N3 N4 C32 C27 . . . . -178.1(3) ?
    Cu2 N4 C32 C27 . . . . -1.9(5) ?
    N3 N4 C32 C33 . . . . 2.9(4) ?
    Cu2 N4 C32 C33 . . . . 179.1(2) ?
    C28 C27 C32 N4 . . . . -176.5(3) ?
    C26 C27 C32 N4 . . . . 1.3(5) ?
    C28 C27 C32 C33 . . . . 2.5(4) ?
    C26 C27 C32 C33 . . . . -179.7(3) ?
    N4 C32 C33 C34 . . . . 63.1(4) ?
    C27 C32 C33 C34 . . . . -115.9(4) ?
    N4 C32 C33 C38 . . . . -118.3(4) ?
    C27 C32 C33 C38 . . . . 62.7(4) ?
    C38 C33 C34 C35 . . . . -1.5(5) ?
    C32 C33 C34 C35 . . . . 177.0(3) ?
    C33 C34 C35 C36 . . . . 0.5(6) ?
    C34 C35 C36 C37 . . . . 0.3(7) ?
    C35 C36 C37 C38 . . . . -0.1(7) ?
    C36 C37 C38 C33 . . . . -1.0(6) ?
    C34 C33 C38 C37 . . . . 1.8(5) ?
    C32 C33 C38 C37 . . . . -176.8(3) ?
    Cu2 O4 C39 N3 . . . . 1.9(4) ?
    Cu2 O4 C39 C40 . . . . 179.3(2) ?
    N4 N3 C39 O4 . . . . -0.7(5) ?
    N4 N3 C39 C40 . . . . -178.1(3) ?
    O4 C39 C40 C41 . . . . 167.8(3) ?
    N3 C39 C40 C41 . . . . -14.7(5) ?
    O4 C39 C40 C45 . . . . -12.7(5) ?
    N3 C39 C40 C45 . . . . 164.8(3) ?
    C45 C40 C41 C42 . . . . -0.9(6) ?
    C39 C40 C41 C42 . . . . 178.6(4) ?
    C40 C41 C42 C43 . . . . -0.2(7) ?
    C41 C42 C43 C44 . . . . 0.8(7) ?
    C42 C43 C44 C45 . . . . -0.3(7) ?
    C43 C44 C45 C40 . . . . -0.8(7) ?
    C41 C40 C45 C44 . . . . 1.4(6) ?
    C39 C40 C45 C44 . . . . -178.1(3) ?
    C50 N6 C46 C47 . . . . -1.6(5) ?
    Cu2 N6 C46 C47 . . . . 175.5(3) ?
    N6 C46 C47 C48 . . . . 2.4(6) ?
    C46 C47 C48 C49 . . . . -0.9(6) ?
    C47 C48 C49 C50 . . . . -1.2(6) ?
    C46 N6 C50 C49 . . . . -0.6(5) ?
    Cu2 N6 C50 C49 . . . . -177.6(3) ?
    C48 C49 C50 N6 . . . . 2.0(6) ?
data_global
_journal_date_recd_electronic     2009-07-29
_journal_date_accepted     2009-07-31
_journal_name_full     'Acta Crystallographica, Section E'
_journal_year     2009
_journal_volume     65
_journal_issue      9
_journal_page_first     m1047
_journal_page_last     m1047
_journal_paper_category     QM
_journal_coeditor_code     RK2158
_publ_contact_author_name     'Mr. Chang-You Ji'
_publ_contact_author_address
;
College of Environment and Chemical Engineering
Xi'an Polytechnic University
Xi'an
Shaanxi 710048,
People's Republic of China
;
_publ_contact_author_email     jichangyou789456@126.com
_publ_contact_author_fax     '+86 29 87411235'
_publ_contact_author_phone     '+86 29 87411235'
_publ_section_title
;\
{<i>N</i>'-[(<i>E</i>)-(5-Bromo-2-\
oxidophenyl)(phenyl)methylene]benzohydrazidato}pyridinecopper(II)
;
loop_
    _publ_author_name
    _publ_author_footnote
    _publ_author_address
    'Chang-Zheng Zheng' .
;
College of Environment and Chemical Engineering
Xi'an Polytechnic University
Xi'an
Shaanxi 710048,
People's Republic of China
;
    'Chang-You Ji' .
;
College of Environment and Chemical Engineering
Xi'an Polytechnic University
Xi'an
Shaanxi 710048,
People's Republic of China
;
    'Xiu-Li Chang' .
;
School of Chemistry & Pharmaceutical Engineering
Sichuan University of Science & Engineering
Zigong
Sichuan 643000
People's Republic of China
;
    'Chao-Hua Zhang' .
;
Liaoning Key Laboratory of Applied Chemistry
Institute of Superfine Chemicals
Bohai University
Jinzhou,121000
People's Republic of China
;
    'Yang-Guang Xiang' .
;
School of Chemistry & Pharmaceutical Engineering
Sichuan University of Science & Engineering
Zigong
Sichuan 643000
People's Republic of China
;
