# Supplementary material for: {N′-[(E)-(5-Bromo-2-oxidophen­yl)(phen­yl)methyl­ene]benzohydrazidato}pyridine­copper(II)
Source: Acta Crystallogr Sect E Struct Rep Online. 2009 Aug 8;65(Pt 9):m1047. doi: 10.1107/S1600536809030463 (PMC2970041; doi:10.1107/S1600536809030463)
Supplement: Supplementary file 2 [file e-65-m1047-Isup2.hkl]

# 
# h,k,l, Fc-squared, Fo-squared, sigma(Fo-squared) and status flag 
# 
data_I
_shelx_title ' 1 in P2(1)/c' 
_shelx_refln_list_code          4 
_shelx_F_calc_maximum      499.41 
_exptl_crystal_F_000      2152.00 
_reflns_d_resolution_high  0.8393 
 
loop_ 
 _symmetry_equiv_pos_as_xyz 
 'x, y, z' 
 '-x, y+1/2, -z+1/2' 
 '-x, -y, -z' 
 'x, -y-1/2, z-1/2' 
 
_cell_length_a    22.6554 
_cell_length_b    10.6514 
_cell_length_c    19.3388 
_cell_angle_alpha  90.000 
_cell_angle_beta  108.521 
_cell_angle_gamma  90.000 
 
_shelx_F_squared_multiplier     1.000 
 
loop_ 
 _refln_index_h 
 _refln_index_k 
 _refln_index_l 
 _refln_F_squared_calc 
 _refln_F_squared_meas 
 _refln_F_squared_sigma 
 _refln_observed_status 
   1   0   0     5879.95       -1.91      1.28 o 
   2   0   0    55094.30    54380.28    941.24 o 
   3   0   0      241.67      253.41     21.18 o 
   4   0   0      687.74      727.35     26.16 o 
   5   0   0     2008.44     2183.59     43.54 o 
   6   0   0   153154.91   150771.88   1828.29 o 
   7   0   0    10564.25    10312.58    147.33 o 
   8   0   0    11135.62    10344.78    151.03 o 
   9   0   0    11264.63    11847.03    172.22 o 
  10   0   0    33529.23    32846.99    427.42 o 
  11   0   0     1450.79     1364.07     52.66 o 
  12   0   0    13804.37    13463.95    201.89 o 
  13   0   0     9921.11     9547.70    159.58 o 
  14   0   0     1001.28     1045.39     84.99 o 
  15   0   0     1160.18     1240.14     77.06 o 
  16   0   0     3764.21     3546.25    207.49 o 
  17   0   0      205.44      156.12     50.27 o 
  18   0   0        9.88      -62.29     63.04 o 
  19   0   0     5334.04     5355.54    136.11 o 
  20   0   0     2285.76     2505.95    102.72 o 
  21   0   0      109.02      206.03     96.98 o 
  22   0   0      153.35      177.54     65.51 o 
  23   0   0     1085.33     1160.47     86.48 o 
  24   0   0        3.07       83.30     75.12 o 
  25   0   0      579.76      466.25    122.11 o 
   1   1   0     3111.71     2928.12     33.23 o 
   2   1   0     1230.46     1278.52     23.31 o 
   3   1   0     2502.80     2500.89     42.23 o 
   4   1   0    27732.78    29902.71    304.27 o 
   5   1   0     7008.89     6900.64     70.57 o 
   6   1   0    26687.06    26031.71    235.07 o 
   7   1   0    13299.44    13884.94    192.31 o 
   8   1   0    13129.69    12767.38    127.41 o 
   9   1   0     3166.28     3192.46     51.99 o 
  10   1   0     2325.69     2482.08     44.55 o 
  11   1   0     4246.92     4442.49     64.03 o 
  12   1   0     6410.72     6075.65     80.01 o 
  13   1   0     3245.35     3378.52     60.17 o 
  14   1   0    12881.44    12834.97    148.46 o 
  15   1   0        0.63       10.49     37.76 o 
  16   1   0      579.60      545.20     37.32 o 
  17   1   0      152.67      217.42     33.31 o 
  18   1   0      133.21      196.69     36.35 o 
  19   1   0     5242.12     5490.31    108.11 o 
  20   1   0     1393.38     1545.07     66.48 o 
  21   1   0      664.55      625.69     49.88 o 
  22   1   0      273.93      241.11     49.14 o 
  23   1   0        5.91       59.79     46.73 o 
  24   1   0       95.61       42.98     64.42 o 
  25   1   0      383.15      554.83    158.50 o 
   0   2   0       94.03       98.25     13.27 o 
   1   2   0    16938.47    17108.25    179.38 o 
   2   2   0      394.48      411.06     12.70 o 
   3   2   0       42.72       66.99      9.65 o 
   4   2   0     6270.08     6173.57     63.95 o 
   5   2   0    22977.88    24126.73    195.60 o 
   6   2   0     2324.64     2248.57     30.41 o 
   7   2   0    14747.15    14277.01    123.57 o 
   8   2   0    13995.72    14399.35    126.25 o 
   9   2   0     7533.21     7733.21     77.03 o 
  10   2   0     1896.95     1783.19     36.90 o 
  11   2   0     6711.47     6857.68     80.32 o 
  12   2   0     2643.94     2492.06     50.83 o 
  13   2   0      350.44      317.82     27.60 o 
  14   2   0     4244.48     4004.94     68.85 o 
  15   2   0      931.28      750.53     36.99 o 
  16   2   0     1450.25     1535.70     50.77 o 
  17   2   0       86.87      118.51     35.36 o 
  18   2   0        0.43       16.52     33.92 o 
  19   2   0      200.24      270.72     46.59 o 
  20   2   0       25.45      -27.27     43.19 o 
  21   2   0      137.91       95.19     42.56 o 
  22   2   0        2.55       70.50     45.87 o 
  23   2   0      343.10      319.29     60.38 o 
  24   2   0       94.48       56.86     56.52 o 
  25   2   0      170.57      249.85     65.89 o 
   1   3   0    14235.53    15264.57    144.97 o 
   2   3   0     9962.93    10045.76     80.17 o 
   3   3   0     8994.30     9504.24     84.72 o 
   4   3   0    17772.56    17503.81    161.48 o 
   5   3   0    24640.82    24456.05    201.80 o 
   6   3   0       24.07       36.63      9.67 o 
   7   3   0      438.69      536.21     15.94 o 
   8   3   0     3742.64     4134.90     47.18 o 
   9   3   0     5998.22     5567.30     60.28 o 
  10   3   0      115.73       87.28     17.00 o 
  11   3   0     8624.13     8478.60     88.54 o 
  12   3   0        8.91       -5.74     18.46 o 
  13   3   0     2237.06     2169.25     47.30 o 
  14   3   0     2462.58     2520.72     57.35 o 
  15   3   0    16618.65    15985.42    174.13 o 
  16   3   0      341.29      358.17     35.36 o 
  17   3   0      272.23      261.46     37.64 o 
  18   3   0     3068.66     3220.25     97.32 o 
  19   3   0      454.68      424.85     42.96 o 
  20   3   0      191.68      139.67     41.47 o 
  21   3   0      736.19      796.90     61.41 o 
  22   3   0      351.46      369.85     56.48 o 
  23   3   0        9.36       23.35     64.63 o 
  24   3   0     1555.76     1824.51    133.08 o 
   0   4   0     1400.95     1575.47     77.59 o 
   1   4   0    13274.40    12758.40    127.77 o 
   2   4   0      193.79      198.69     22.39 o 
   3   4   0     1206.16     1330.70     25.99 o 
   4   4   0    35306.88    36803.11    298.84 o 
   5   4   0      666.54      551.99     18.93 o 
   6   4   0    10886.42    11762.69    108.27 o 
   7   4   0     5026.51     4467.68     55.19 o 
   8   4   0       99.29      140.15     16.87 o 
   9   4   0     1131.55     1026.00     28.70 o 
  10   4   0     6642.92     6779.78     74.36 o 
  11   4   0      376.88      396.90     36.92 o 
  12   4   0     3890.90     3749.79     58.13 o 
  13   4   0        6.67       13.54     21.87 o 
  14   4   0     1413.47     1421.36     42.17 o 
  15   4   0      123.55      128.82     34.71 o 
  16   4   0      592.05      571.22     45.23 o 
  17   4   0       28.75        1.34     40.29 o 
  18   4   0     2253.72     2363.28     81.53 o 
  19   4   0      330.79      259.49     49.96 o 
  20   4   0       87.80       71.80     47.15 o 
  21   4   0      100.17      166.57     52.16 o 
  22   4   0       16.55       -2.87     54.49 o 
  23   4   0        3.10      -83.35     60.09 o 
  24   4   0       64.21      159.40     63.77 o 
   1   5   0    18569.09    18977.27    186.05 o 
   2   5   0     4019.88     4685.03     62.78 o 
   3   5   0    10274.48    10876.64    102.80 o 
   4   5   0      575.27      556.94     35.40 o 
   5   5   0    13953.17    13685.27    125.43 o 
   6   5   0     1336.10     1299.93     32.46 o 
   7   5   0     6504.85     7022.13     89.98 o 
   8   5   0     2459.36     2250.77     41.31 o 
   9   5   0       87.14      111.53     19.17 o 
  10   5   0      103.07      123.26     20.50 o 
  11   5   0     6476.20     6867.23     90.48 o 
  12   5   0       24.30       14.79     25.32 o 
  13   5   0      980.77      911.56     38.03 o 
  14   5   0      795.84      821.60     39.16 o 
  15   5   0       69.31       17.43     31.27 o 
  16   5   0      796.88      838.73     43.34 o 
  17   5   0      249.34      298.13     45.53 o 
  18   5   0      923.29      832.79     56.23 o 
  19   5   0      510.31      513.04     54.70 o 
  20   5   0      751.96      796.00     63.68 o 
  21   5   0      127.72      153.72     57.92 o 
  22   5   0       77.29       49.12     58.44 o 
  23   5   0        4.74      -23.94     60.57 o 
   0   6   0     5850.36     5591.36    107.59 o 
   1   6   0     1394.87     1250.78     37.42 o 
   2   6   0      113.80      137.83     22.43 o 
   3   6   0     4207.50     3991.06     98.84 o 
   4   6   0     1094.39     1046.79     26.17 o 
   5   6   0      434.22      438.99     22.57 o 
   6   6   0    10381.00    10451.50    105.18 o 
   7   6   0      216.96      246.72     22.08 o 
   8   6   0      291.92      328.54     27.46 o 
   9   6   0     5894.67     5429.66    100.44 o 
  10   6   0     5439.19     5431.99     96.11 o 
  11   6   0     2660.80     2686.20     67.34 o 
  12   6   0     1773.08     1718.94     52.46 o 
  13   6   0     1103.21     1161.42     46.40 o 
  14   6   0      727.74      697.31     40.48 o 
  15   6   0     1283.96     1244.16     48.42 o 
  16   6   0      336.64      358.73     41.00 o 
  17   6   0      141.06      129.75     47.01 o 
  18   6   0      357.77      387.18     53.81 o 
  19   6   0     1560.96     1585.54     73.13 o 
  20   6   0     1358.03     1493.91     75.67 o 
  21   6   0        2.04      -55.41     71.83 o 
  22   6   0       36.01       29.96    148.27 o 
   1   7   0     2191.63     1974.04     48.00 o 
   2   7   0     1365.09     1339.35     42.44 o 
   3   7   0     9471.18     9362.57    100.31 o 
   4   7   0     5708.98     5842.44    103.98 o 
   5   7   0     6543.88     6253.17     76.49 o 
   6   7   0      118.42      123.99     27.69 o 
   7   7   0      759.62      864.17     54.73 o 
   8   7   0     1136.95     1156.69     48.36 o 
   9   7   0      130.50      164.16     27.98 o 
  10   7   0     3119.00     3372.37    111.47 o 
  11   7   0      605.41      615.14     44.46 o 
  12   7   0       40.09       46.13     34.96 o 
  13   7   0      749.80      853.87     58.53 o 
  14   7   0      315.51      255.32     37.17 o 
  15   7   0       84.10       55.53     46.78 o 
  16   7   0     1343.66     1400.38     54.74 o 
  17   7   0       68.91       17.88     40.54 o 
  18   7   0      239.12      256.56     56.06 o 
  19   7   0       15.87       31.24    114.46 o 
  20   7   0       75.90      -77.68     84.21 o 
  21   7   0      225.44      210.63     80.60 o 
   0   8   0     1241.75     1117.87     58.45 o 
   1   8   0      124.27      112.24     28.11 o 
   2   8   0      600.41      503.55     37.87 o 
   3   8   0        5.95      -32.39     22.80 o 
   4   8   0     4942.42     4841.07     69.46 o 
   5   8   0       38.84       28.29     23.87 o 
   6   8   0     2646.13     2582.55     66.71 o 
   7   8   0      102.18      118.87     31.69 o 
   8   8   0      237.53      189.98     32.98 o 
   9   8   0        1.17      -17.96     29.66 o 
  10   8   0     3804.40     4027.19     84.59 o 
  11   8   0        9.49       41.60     37.77 o 
  12   8   0      220.83      210.89     40.31 o 
  13   8   0        2.69      -10.83     43.22 o 
  14   8   0       52.93       54.54     60.29 o 
  15   8   0        0.01      -17.09     56.01 o 
  16   8   0     2114.70     2231.16    100.52 o 
  17   8   0      988.45     1014.62    119.05 o 
  18   8   0      149.05      101.57    102.33 o 
  19   8   0       16.69     -107.19     99.53 o 
   1   9   0      240.50      208.72     34.45 o 
   2   9   0     2539.70     2620.33     64.15 o 
   3   9   0     3652.66     3508.36     85.36 o 
   4   9   0     6265.44     6368.29     85.85 o 
   5   9   0       13.72      -21.78     26.78 o 
   6   9   0     2202.55     2384.15     64.27 o 
   7   9   0      149.13      128.26     34.46 o 
   8   9   0      152.81       91.17     35.99 o 
   9   9   0     2623.11     2795.36     96.77 o 
  10   9   0      847.24      851.99     52.83 o 
  11   9   0      284.25      289.39     48.98 o 
  12   9   0      567.55      676.74     70.66 o 
  13   9   0       20.86       47.64     56.78 o 
  14   9   0     1169.40     1074.38    157.95 o 
  15   9   0     1119.53     1197.99    138.44 o 
  16   9   0      120.73      144.77     81.15 o 
  17   9   0      102.09       79.43     69.91 o 
  18   9   0       14.60      -79.17     68.54 o 
   0  10   0      219.25      131.67     59.08 o 
   1  10   0        1.40       29.58     35.35 o 
   2  10   0      494.52      601.34     39.13 o 
   3  10   0       91.98       74.48     32.31 o 
   4  10   0      451.55      355.66     35.91 o 
   5  10   0       63.91       69.90     32.54 o 
   6  10   0      228.43      120.73     40.44 o 
   7  10   0      530.19      489.51     44.58 o 
   8  10   0      969.27     1044.14     52.44 o 
   9  10   0      158.34      183.90     72.26 o 
  10  10   0      221.83      170.63     64.22 o 
  11  10   0       46.41        2.73     61.77 o 
  12  10   0      337.32      325.20     67.00 o 
  13  10   0       38.75        0.66     68.08 o 
  14  10   0       22.51       80.98     79.24 o 
  15  10   0       60.30       31.19    125.18 o 
   1  11   0     1205.65     1159.92     82.54 o 
   2  11   0       15.51       12.67     35.01 o 
   3  11   0       29.73       64.92     35.89 o 
   4  11   0      444.59      354.39     40.99 o 
   5  11   0      239.02      273.27     43.66 o 
   6  11   0       53.97       25.04     50.47 o 
   7  11   0       24.93       19.67     54.06 o 
   8  11   0       92.00       38.97     55.31 o 
   9  11   0       41.27      110.33     65.67 o 
  10  11   0       43.15       93.18     72.12 o 
  11  11   0     1419.58     1287.07     92.67 o 
  12  11   0       46.07       58.79     97.10 o 
   0  12   0     1684.64     1541.75    126.32 o 
   1  12   0     1730.39     1672.76     58.09 o 
   2  12   0      136.56       28.78     59.83 o 
   3  12   0       71.57        1.07     56.76 o 
   4  12   0      525.78      445.37     64.75 o 
   5  12   0      193.25       61.81     95.68 o 
   6  12   0       65.31      -16.22     57.08 o 
   7  12   0      126.38      121.29     59.17 o 
   8  12   0      106.98      147.76     75.59 o 
 -25   1   1       99.66      131.94     51.32 o 
 -24   1   1      983.95      989.22     70.65 o 
 -23   1   1      450.33      466.62     52.92 o 
 -22   1   1       30.13      -51.96     42.10 o 
 -21   1   1      183.45      288.54     44.86 o 
 -20   1   1     3963.70     3804.51     91.80 o 
 -19   1   1       77.54      104.53     36.46 o 
 -18   1   1      287.64      288.56     38.20 o 
 -17   1   1        6.16       51.29     31.00 o 
 -16   1   1     1030.86     1059.07     40.94 o 
 -15   1   1     1281.63     1213.61     41.31 o 
 -14   1   1    16333.36    15831.32    191.82 o 
 -13   1   1      193.71      261.88     29.37 o 
 -12   1   1      524.06      490.30     26.66 o 
 -11   1   1      264.47      215.27     15.93 o 
 -10   1   1    12805.17    12181.60    123.38 o 
  -9   1   1       90.62       67.82     19.19 o 
  -8   1   1     2154.39     2221.75     36.76 o 
  -7   1   1      136.14      123.77     12.71 o 
  -6   1   1     8148.12     8690.87     87.13 o 
  -5   1   1   128870.46   132065.19   1134.70 o 
  -4   1   1      579.75      461.94     20.50 o 
  -3   1   1     3930.70     3922.97    107.45 o 
  -2   1   1    31025.27    33414.41    412.18 o 
  -1   1   1     6692.46     7087.03     91.85 o 
   0   1   1    72057.13    74962.38   1340.66 o 
   1   1   1       54.05       88.57     25.14 o 
   2   1   1    14589.21    15160.12    203.54 o 
   3   1   1      629.21      629.22     29.08 o 
   4   1   1     1311.58     1234.56     22.21 o 
   5   1   1     3136.59     2812.95     62.44 o 
   6   1   1      860.10      707.94     22.19 o 
   7   1   1     6090.80     6548.98     73.50 o 
   8   1   1      364.04      371.44     18.88 o 
   9   1   1    15032.16    15086.80    150.68 o 
  10   1   1    10319.82    10436.58    113.87 o 
  11   1   1       22.50       10.74     19.15 o 
  12   1   1      797.39      765.06     47.00 o 
  13   1   1     3940.81     4033.62     79.35 o 
  14   1   1     1003.89     1052.26     39.16 o 
  15   1   1     6866.34     6640.47     95.45 o 
  16   1   1     3882.10     3853.73     77.82 o 
  17   1   1       61.50       28.73     33.41 o 
  18   1   1      703.80      694.37     44.39 o 
  19   1   1     1412.06     1499.41     57.72 o 
  20   1   1      262.18      325.03     42.40 o 
  21   1   1      743.86      698.68     50.00 o 
  22   1   1      128.28      142.56     54.27 o 
  23   1   1      238.54      169.37     59.64 o 
  24   1   1      252.08      352.46     77.07 o 
  25   1   1      718.23      770.33     89.50 o 
 -25   2   1      590.70      554.00     59.11 o 
 -24   2   1       14.68       21.15     69.87 o 
 -23   2   1      424.74      262.29     52.44 o 
 -22   2   1      116.66       93.78     42.92 o 
 -21   2   1        3.34       -2.04     39.17 o 
 -20   2   1      724.62      711.46     53.70 o 
 -19   2   1     3323.92     3337.38     88.41 o 
 -18   2   1      702.15      760.00     55.22 o 
 -17   2   1       13.16        9.79     31.72 o 
 -16   2   1     3454.63     3291.82     75.07 o 
 -15   2   1      898.89      796.87     36.78 o 
 -14   2   1     6865.69     6874.60     91.62 o 
 -13   2   1     4119.12     4122.75     55.68 o 
 -12   2   1     8267.98     8562.87     88.29 o 
 -11   2   1      280.95      287.34     68.44 o 
 -10   2   1     3432.50     3414.83     45.34 o 
  -9   2   1     8170.11     8176.33     79.76 o 
  -8   2   1     8765.85     8749.56     82.31 o 
  -7   2   1    15308.19    16231.73    137.61 o 
  -6   2   1    41382.15    40727.18    322.92 o 
  -5   2   1     2118.21     2285.77     28.53 o 
  -4   2   1    10698.79    11287.95    106.93 o 
  -3   2   1    69218.98    71297.36    718.06 o 
  -2   2   1      971.31     1172.55     40.15 o 
  -1   2   1    15689.83    16804.52    177.02 o 
   0   2   1    40047.46    41773.14    370.49 o 
   1   2   1     2120.19     2421.84     26.14 o 
   2   2   1     7214.95     7746.67     75.22 o 
   3   2   1      480.37      508.00     17.34 o 
   4   2   1    11259.78    10691.16    103.71 o 
   5   2   1      733.97      707.08     20.81 o 
   6   2   1    11871.67    12522.88    122.71 o 
   7   2   1     2021.64     2073.87     38.65 o 
   8   2   1     3200.60     3621.83     45.15 o 
   9   2   1      170.05      198.62     19.05 o 
  10   2   1    10567.24    10208.82    112.53 o 
  11   2   1     2230.75     2190.86     46.90 o 
  12   2   1       20.17       -4.83     22.08 o 
  13   2   1      714.82      758.60     33.67 o 
  14   2   1    12071.46    12033.57    138.63 o 
  15   2   1       84.15       49.79     29.48 o 
  16   2   1     2721.45     2597.17     63.85 o 
  17   2   1      202.77      191.00     35.84 o 
  18   2   1      669.92      692.09     45.41 o 
  19   2   1      245.83      312.46     47.04 o 
  20   2   1      368.41      498.92     53.75 o 
  21   2   1       32.14       57.76     70.04 o 
  22   2   1       54.94      104.45     51.72 o 
  23   2   1      221.19      228.03     56.82 o 
  24   2   1      180.18      226.47     65.72 o 
 -25   3   1      109.76      216.70     63.93 o 
 -24   3   1      363.79      388.79     66.28 o 
 -23   3   1       38.55       17.87     48.84 o 
 -22   3   1       79.41      135.97     46.61 o 
 -21   3   1      276.11      225.42     44.82 o 
 -20   3   1      267.13      243.76     41.24 o 
 -19   3   1     1153.74     1019.94     49.49 o 
 -18   3   1      138.49      170.10     38.66 o 
 -17   3   1      702.18      809.68     94.70 o 
 -16   3   1       15.49       13.24     29.27 o 
 -15   3   1      179.19      180.81     24.66 o 
 -14   3   1     1140.52     1115.33     41.94 o 
 -13   3   1      314.49      367.73     23.61 o 
 -12   3   1     3058.15     3192.45     48.86 o 
 -11   3   1      868.71      777.09     24.94 o 
 -10   3   1     1176.57     1179.04     29.08 o 
  -9   3   1     2984.73     2930.06     41.68 o 
  -8   3   1     2064.71     2158.49     34.86 o 
  -7   3   1     6180.11     6504.16     58.86 o 
  -6   3   1        4.79       35.32     18.47 o 
  -5   3   1        2.12       -0.23      8.32 o 
  -4   3   1      539.27      527.45     15.99 o 
  -3   3   1     1071.91     1124.94     19.94 o 
  -2   3   1     8522.58     8464.43     86.57 o 
  -1   3   1      685.79      645.66     25.74 o 
   0   3   1    15600.51    16635.29    157.08 o 
   1   3   1     1387.78     1477.68     29.63 o 
   2   3   1     7286.96     7576.80     70.48 o 
   3   3   1      532.01      588.65     20.11 o 
   4   3   1     4649.69     4459.05     48.45 o 
   5   3   1     4096.27     3975.91     66.83 o 
   6   3   1     8302.52     8577.05     82.32 o 
   7   3   1    16227.88    17066.61    148.69 o 
   8   3   1     7453.60     7728.63     78.53 o 
   9   3   1    11952.01    12670.05    117.61 o 
  10   3   1      578.39      548.18     21.97 o 
  11   3   1       23.30       16.31     16.91 o 
  12   3   1     4631.82     4828.80    141.11 o 
  13   3   1      774.89      833.65     57.82 o 
  14   3   1     1603.34     1515.25     56.38 o 
  15   3   1     6711.18     6433.76    137.51 o 
  16   3   1        1.92       29.96     36.06 o 
  17   3   1        1.19       49.18     46.66 o 
  18   3   1     1020.14      985.07     57.07 o 
  19   3   1      375.45      426.42     51.56 o 
  20   3   1      304.30      369.07     53.14 o 
  21   3   1      261.44      340.31     55.96 o 
  22   3   1      120.55       70.31     57.35 o 
  23   3   1       35.15       -3.71     56.96 o 
  24   3   1       76.88       88.18     66.15 o 
 -24   4   1      233.44      188.16     64.43 o 
 -23   4   1       33.22       98.73     57.51 o 
 -22   4   1      103.19       16.05     74.28 o 
 -21   4   1      367.21      424.96     48.30 o 
 -20   4   1     1521.43     1408.41     58.51 o 
 -19   4   1     2378.86     2392.82     70.78 o 
 -18   4   1     2764.01     2829.37     74.97 o 
 -17   4   1      742.24      695.95     41.53 o 
 -16   4   1      681.01      745.85     39.39 o 
 -15   4   1    10420.67    10006.07    107.93 o 
 -14   4   1       36.51        4.52     22.63 o 
 -13   4   1        5.14       37.14     20.69 o 
 -12   4   1     3845.68     3899.16     63.27 o 
 -11   4   1     6584.79     6331.25     64.57 o 
 -10   4   1    13857.92    13941.86    116.71 o 
  -9   4   1    24328.42    24157.55    186.77 o 
  -8   4   1       15.48       49.53     13.16 o 
  -7   4   1    13069.04    13250.36    108.26 o 
  -6   4   1      454.13      488.98     18.27 o 
  -5   4   1    71248.12    71635.42    566.10 o 
  -4   4   1    11350.55    11815.46    103.09 o 
  -3   4   1      515.28      580.47     15.93 o 
  -2   4   1     8079.87     8686.89     92.79 o 
  -1   4   1       88.63      107.64     13.59 o 
   0   4   1      887.85     1108.54     27.87 o 
   1   4   1    59497.76    60495.86    539.95 o 
   2   4   1     2724.77     2729.42     33.48 o 
   3   4   1    10804.00    10177.91     94.41 o 
   4   4   1     3428.54     3398.35     54.66 o 
   5   4   1    14635.69    15207.59    134.94 o 
   6   4   1      164.43      123.97     15.17 o 
   7   4   1    10266.80    10821.50    103.49 o 
   8   4   1     5343.25     5555.68     64.52 o 
   9   4   1     1138.61     1185.87     33.34 o 
  10   4   1     6487.09     6248.10     72.25 o 
  11   4   1    10152.67    10077.17    102.91 o 
  12   4   1       10.89      -13.95     23.19 o 
  13   4   1     2989.44     2740.20     74.67 o 
  14   4   1     2416.64     2391.52     69.12 o 
  15   4   1     2478.09     2440.60    108.04 o 
  16   4   1      397.47      401.32     45.59 o 
  17   4   1      416.63      418.32     50.17 o 
  18   4   1      515.76      479.89     52.37 o 
  19   4   1     1175.61     1213.79     64.49 o 
  20   4   1     1759.40     1546.36     71.86 o 
  21   4   1      647.54      757.02     75.76 o 
  22   4   1       41.62       67.59     58.98 o 
  23   4   1      152.68      117.08     62.85 o 
 -23   5   1      162.54      123.00     81.41 o 
 -22   5   1        0.01     -102.60     68.40 o 
 -21   5   1      999.54     1045.24     89.93 o 
 -20   5   1      227.31      245.21     55.75 o 
 -19   5   1     1298.06     1431.55     74.74 o 
 -18   5   1     1266.21     1275.48     70.25 o 
 -17   5   1      153.49      229.35     42.60 o 
 -16   5   1        3.67      -34.14     34.70 o 
 -15   5   1       69.82       92.88     29.85 o 
 -14   5   1      189.78      187.48     29.74 o 
 -13   5   1      398.74      348.65     30.14 o 
 -12   5   1      408.14      462.60     31.07 o 
 -11   5   1     7573.23     7127.58    107.87 o 
 -10   5   1     1437.58     1436.72     48.90 o 
  -9   5   1     2906.59     2749.74     50.77 o 
  -8   5   1     1409.04     1358.87     33.41 o 
  -7   5   1     1615.56     1611.23     36.83 o 
  -6   5   1      196.41      279.90     20.70 o 
  -5   5   1     1540.43     1397.71     30.69 o 
  -4   5   1     9305.14     9145.67     79.71 o 
  -3   5   1     8010.41     8755.43     92.81 o 
  -2   5   1     1332.11     1365.92     38.52 o 
  -1   5   1    39692.38    39382.24    362.26 o 
   0   5   1     1186.85     1269.35     32.43 o 
   1   5   1     8478.84     9152.23    101.75 o 
   2   5   1      255.56      163.79     17.65 o 
   3   5   1     1660.12     1637.06     34.81 o 
   4   5   1      546.46      657.70     19.59 o 
   5   5   1    20744.76    20354.40    177.65 o 
   6   5   1      151.74      163.09     18.78 o 
   7   5   1     5780.91     5043.65     62.21 o 
   8   5   1       37.07       49.78     18.66 o 
   9   5   1    12425.85    11887.67    117.14 o 
  10   5   1     1962.25     2053.26     42.69 o 
  11   5   1      145.91      119.47     39.39 o 
  12   5   1      395.66      422.22     45.04 o 
  13   5   1     1137.82     1262.88     43.92 o 
  14   5   1      773.67      808.36     38.97 o 
  15   5   1     3735.17     4140.81     91.62 o 
  16   5   1      294.24      218.80     49.47 o 
  17   5   1       10.87       59.15     44.27 o 
  18   5   1      568.62      590.79     58.00 o 
  19   5   1      347.97      345.77     55.18 o 
  20   5   1     1263.40     1187.02     72.19 o 
  21   5   1     1051.14     1158.87     70.81 o 
  22   5   1        0.72      -26.27     57.20 o 
  23   5   1       34.67      107.33     62.78 o 
 -22   6   1       27.37      -45.91    104.37 o 
 -21   6   1       12.43       29.21     86.77 o 
 -20   6   1      611.27      552.73     81.46 o 
 -19   6   1      201.03      248.45     51.14 o 
 -18   6   1      181.49      248.48     49.79 o 
 -17   6   1       63.03       43.86     35.25 o 
 -16   6   1        8.23       37.26     39.97 o 
 -15   6   1       16.36      -17.35     32.07 o 
 -14   6   1        6.33      -38.59     30.33 o 
 -13   6   1     4786.73     4803.64    132.27 o 
 -12   6   1     2855.53     2850.65     60.63 o 
 -11   6   1     1718.04     1702.51     51.86 o 
 -10   6   1     2950.62     2873.26     50.29 o 
  -9   6   1      775.95      812.82     28.82 o 
  -8   6   1      736.73      790.09     28.10 o 
  -7   6   1     1633.06     1554.26     49.37 o 
  -6   6   1     8027.38     7981.25    117.89 o 
  -5   6   1     3728.85     3405.86     43.85 o 
  -4   6   1     1389.05     1227.46     27.77 o 
  -3   6   1     2829.66     2744.43     41.65 o 
  -2   6   1       88.45      104.57     19.64 o 
  -1   6   1     5071.35     4892.79     80.82 o 
   0   6   1    13311.24    13687.34    145.57 o 
   1   6   1     2441.53     2240.72     47.78 o 
   2   6   1     3510.82     3575.64     57.67 o 
   3   6   1     4260.22     4283.21     56.90 o 
   4   6   1      391.56      394.85     19.22 o 
   5   6   1      212.19      166.21     24.71 o 
   6   6   1     4614.04     4727.19     74.92 o 
   7   6   1      368.69      311.70     23.09 o 
   8   6   1      109.50       76.40     21.05 o 
   9   6   1      591.44      618.10     28.70 o 
  10   6   1      826.85      864.80     32.72 o 
  11   6   1        7.59       12.28     33.04 o 
  12   6   1       52.27       25.90     34.00 o 
  13   6   1        6.69      -11.95     29.75 o 
  14   6   1      690.69      728.47     42.18 o 
  15   6   1        5.20      -22.29     33.86 o 
  16   6   1      334.48      366.43     56.53 o 
  17   6   1       73.07       34.19     47.57 o 
  18   6   1       98.37       89.23     49.67 o 
  19   6   1      490.72      516.49     61.42 o 
  20   6   1     1409.07     1303.60     76.96 o 
  21   6   1      138.63      124.23     61.75 o 
  22   6   1        0.27       44.09     61.07 o 
 -21   7   1      127.50      110.70     86.38 o 
 -20   7   1     1527.48     1814.92    103.26 o 
 -19   7   1        9.27       63.28     69.62 o 
 -18   7   1       13.39      -17.26     63.31 o 
 -17   7   1       71.91      111.57     48.74 o 
 -16   7   1      905.79      914.58     53.34 o 
 -15   7   1       32.87       68.11     35.64 o 
 -14   7   1     1398.20     1431.32     51.27 o 
 -13   7   1       22.65       30.11     30.91 o 
 -12   7   1      241.23      136.48     33.70 o 
 -11   7   1     3049.63     3177.47     75.89 o 
 -10   7   1     5716.06     5459.56     83.01 o 
  -9   7   1       70.56       81.15     26.73 o 
  -8   7   1     1715.29     1553.71     48.14 o 
  -7   7   1      242.01      312.87     28.15 o 
  -6   7   1      376.60      348.58     29.39 o 
  -5   7   1     5829.85     6001.40     79.32 o 
  -4   7   1     6103.63     5790.76     82.04 o 
  -3   7   1      312.61      250.62     25.87 o 
  -2   7   1      922.40      955.69     34.96 o 
  -1   7   1     1630.34     1644.66     48.40 o 
   0   7   1     8964.59     8386.69    104.42 o 
   1   7   1     5150.02     5072.77     76.51 o 
   2   7   1      261.93      331.10     28.14 o 
   3   7   1       16.87        0.55     20.64 o 
   4   7   1       36.22       11.68     20.29 o 
   5   7   1     5117.62     4969.19     90.18 o 
   6   7   1    19054.18    18675.98    262.72 o 
   7   7   1      370.53      324.72     30.79 o 
   8   7   1     3594.63     3437.19     66.65 o 
   9   7   1     2045.28     1858.14     53.73 o 
  10   7   1     1161.23     1220.03     43.87 o 
  11   7   1      284.40      211.31     38.20 o 
  12   7   1      358.89      399.72     41.51 o 
  13   7   1     1910.39     2026.40     71.83 o 
  14   7   1     1511.04     1522.43     62.90 o 
  15   7   1      294.54      322.71     40.65 o 
  16   7   1     1508.60     1745.38     61.66 o 
  17   7   1      137.87       -0.13     52.48 o 
  18   7   1        2.12      -23.31     53.35 o 
  19   7   1     1902.64     2237.83     89.99 o 
  20   7   1        0.81     -107.25     77.11 o 
 -20   8   1        1.63      118.66    117.90 o 
 -19   8   1      805.24      940.38    123.78 o 
 -18   8   1       85.69       60.48    107.44 o 
 -17   8   1      516.05      472.14     70.25 o 
 -16   8   1      285.88      240.82     67.00 o 
 -15   8   1     1716.89     1691.53     86.52 o 
 -14   8   1      705.44      688.78     70.85 o 
 -13   8   1      539.25      506.98     60.39 o 
 -12   8   1      390.14      409.54     45.02 o 
 -11   8   1     1710.44     1702.07     62.76 o 
 -10   8   1      819.27      878.43     47.20 o 
  -9   8   1     2139.35     2112.81     60.75 o 
  -8   8   1     4783.56     4734.88     80.25 o 
  -7   8   1       84.27      163.86     30.55 o 
  -6   8   1    10282.22     9863.28    123.55 o 
  -5   8   1      236.60      316.93     34.58 o 
  -4   8   1     2874.79     2807.08     66.53 o 
  -3   8   1        1.01        9.83     20.77 o 
  -2   8   1      364.75      384.30     35.61 o 
  -1   8   1      634.92      544.33     34.35 o 
   0   8   1     9174.11     8398.15    109.25 o 
   1   8   1     1230.32     1182.25     42.76 o 
   2   8   1     2750.42     2702.26     53.36 o 
   3   8   1     1184.98     1140.48     37.22 o 
   4   8   1      115.39      131.39     26.43 o 
   5   8   1     1741.06     1506.74     68.08 o 
   6   8   1     1536.73     1387.59     47.98 o 
   7   8   1        3.88       39.40     29.95 o 
   8   8   1       71.42       59.25     32.08 o 
   9   8   1      330.01      279.67     39.81 o 
  10   8   1       35.10       38.15     40.99 o 
  11   8   1     3187.83     3281.27     81.95 o 
  12   8   1       47.76       63.27     40.65 o 
  13   8   1      601.14      690.13     52.95 o 
  14   8   1      469.39      444.51     52.82 o 
  15   8   1       16.05      -15.47     48.23 o 
  16   8   1       38.66       96.83     50.53 o 
  17   8   1       21.17       71.53     50.00 o 
  18   8   1        5.83      -76.82    107.70 o 
  19   8   1        1.36      -23.22    102.08 o 
 -18   9   1      149.61      161.78     73.17 o 
 -17   9   1      117.21       48.61     74.13 o 
 -16   9   1      258.94      321.51     67.85 o 
 -15   9   1       46.72       55.20     64.21 o 
 -14   9   1       94.81       72.33     62.40 o 
 -13   9   1       69.84       69.09     74.52 o 
 -12   9   1       27.02      -42.18     58.10 o 
 -11   9   1      235.42      268.67     95.45 o 
 -10   9   1      568.59      598.88     64.36 o 
  -9   9   1     1794.67     1792.61     58.21 o 
  -8   9   1      121.20       98.07     34.90 o 
  -7   9   1      789.87      653.67     86.30 o 
  -6   9   1       12.79      -48.61     32.41 o 
  -5   9   1      747.78      809.18     37.07 o 
  -4   9   1     3480.14     3341.07     81.18 o 
  -3   9   1      646.45      679.86     35.53 o 
  -2   9   1      450.57      535.33     38.31 o 
  -1   9   1      354.01      346.21     35.89 o 
   0   9   1       84.75       63.20     33.11 o 
   1   9   1       25.89       70.12     32.28 o 
   2   9   1     2298.90     2267.96     54.65 o 
   3   9   1     2775.45     2716.48     75.55 o 
   4   9   1       84.53       81.09     28.20 o 
   5   9   1      218.51      227.70     31.08 o 
   6   9   1      111.26      214.14     37.33 o 
   7   9   1      251.67      290.36     38.04 o 
   8   9   1     1226.97     1191.76     50.48 o 
   9   9   1      330.32      436.18     52.52 o 
  10   9   1        0.19       38.34     47.87 o 
  11   9   1     1034.79     1028.62     58.60 o 
  12   9   1        4.51       26.25     45.74 o 
  13   9   1      214.44      233.51     49.16 o 
  14   9   1       95.15      272.13     64.34 o 
  15   9   1       95.43       59.34     65.36 o 
  16   9   1        8.85       25.95     68.66 o 
  17   9   1      301.86      297.07     74.80 o 
 -16  10   1      467.77      539.42     81.88 o 
 -15  10   1       21.81      -66.41     62.88 o 
 -14  10   1        5.38      -96.64     64.43 o 
 -13  10   1       44.38      -27.04     63.83 o 
 -12  10   1       37.53       32.19     98.38 o 
 -11  10   1      693.51      721.37     74.02 o 
 -10  10   1      516.73      536.74     71.10 o 
  -9  10   1     1449.62     1457.78     68.62 o 
  -8  10   1      509.77      404.87     51.64 o 
  -7  10   1      117.79      146.38     59.45 o 
  -6  10   1      441.35      502.07     44.02 o 
  -5  10   1      888.50      986.87     42.60 o 
  -4  10   1        0.40      -18.73     28.82 o 
  -3  10   1      507.28      502.41     36.76 o 
  -2  10   1      875.32      894.51     47.59 o 
  -1  10   1     1363.43     1366.33     52.64 o 
   0  10   1      300.25      283.11     40.64 o 
   1  10   1     3201.09     3144.99     74.20 o 
   2  10   1      741.27      856.15     48.43 o 
   3  10   1      791.56      771.14     42.01 o 
   4  10   1     1772.53     1745.71     53.95 o 
   5  10   1      282.00      166.64     41.76 o 
   6  10   1       87.45       47.42     38.84 o 
   7  10   1      304.05      313.86     42.77 o 
   8  10   1        0.87      -56.75     37.83 o 
   9  10   1      146.13       85.01     41.28 o 
  10  10   1     2727.77     2671.40     89.57 o 
  11  10   1       49.95       55.03     62.70 o 
  12  10   1      194.94      281.06     72.77 o 
  13  10   1      190.03       57.08     64.86 o 
  14  10   1      730.25      767.94     86.33 o 
  15  10   1      573.81      631.17     86.47 o 
 -13  11   1      401.04      242.21     77.58 o 
 -12  11   1      372.47      503.74     80.65 o 
 -11  11   1        1.53       15.54     67.84 o 
 -10  11   1     1624.82     1799.02    104.13 o 
  -9  11   1      335.40      392.11     99.14 o 
  -8  11   1      857.52      991.53     69.09 o 
  -7  11   1      513.24      437.28     63.30 o 
  -6  11   1       60.51       71.99     51.35 o 
  -5  11   1       48.99       26.87     51.59 o 
  -4  11   1     2802.79     2919.08     96.03 o 
  -3  11   1       21.15        1.16     49.94 o 
  -2  11   1     4183.05     4079.36     76.49 o 
  -1  11   1      153.71      117.66     44.12 o 
   0  11   1     1915.50     1719.52     64.39 o 
   1  11   1      132.72       50.33     36.23 o 
   2  11   1      159.83       84.95     44.08 o 
   3  11   1      636.25      564.46     43.40 o 
   4  11   1       64.81      104.49     37.10 o 
   5  11   1       83.02        7.99     44.02 o 
   6  11   1     1147.80     1016.92     70.46 o 
   7  11   1      427.79      523.22     65.46 o 
   8  11   1      395.19      324.47     66.07 o 
   9  11   1      456.57      314.55     75.32 o 
  10  11   1      287.42      281.55     71.99 o 
  11  11   1       82.33       86.56     78.47 o 
  12  11   1       18.10      -13.09     66.96 o 
  -8  12   1      252.32      221.37     81.11 o 
  -7  12   1       71.67      140.55     62.77 o 
  -6  12   1       26.40      -81.16     67.97 o 
  -5  12   1      140.65      152.81     87.02 o 
  -4  12   1       67.99      109.55     58.46 o 
  -3  12   1      117.06       15.36     64.23 o 
  -2  12   1       18.25        3.62     56.77 o 
  -1  12   1        4.97      -60.25     67.91 o 
   0  12   1      133.31      153.01     64.96 o 
   1  12   1      530.99      534.73     46.29 o 
   2  12   1      412.85      430.39     45.65 o 
   3  12   1       11.58      -38.93     40.60 o 
   4  12   1      202.48      175.42     61.98 o 
   5  12   1      288.71      316.55     64.05 o 
   6  12   1      495.78      630.58     81.19 o 
   7  12   1      111.12      -30.81     57.69 o 
 -26   0   2      239.24      233.28     78.42 o 
 -25   0   2     1438.80     1393.78    148.65 o 
 -24   0   2      506.11      531.57     76.34 o 
 -23   0   2      241.79      280.34     70.44 o 
 -22   0   2       14.74      -53.92     60.11 o 
 -21   0   2       96.84      119.15     58.70 o 
 -20   0   2     3633.55     3660.98    110.62 o 
 -19   0   2     8432.78     8352.40    165.12 o 
 -18   0   2      278.05      281.12     55.76 o 
 -17   0   2     3087.50     3111.92    121.87 o 
 -16   0   2      233.46      262.26     43.85 o 
 -15   0   2     4891.65     4532.96    103.59 o 
 -14   0   2    20422.48    20018.03    284.85 o 
 -13   0   2    11719.26    11399.48    177.82 o 
 -12   0   2    10349.54     9769.21    155.20 o 
 -11   0   2     3721.08     4105.37    175.21 o 
 -10   0   2     7222.40     6617.22    109.80 o 
  -9   0   2      500.71      431.74     25.72 o 
  -8   0   2    12795.36    11759.86    164.31 o 
  -7   0   2     4082.62     4845.14     78.05 o 
  -6   0   2     6489.91     7602.75    108.10 o 
  -5   0   2     7352.05     7954.91    114.34 o 
  -4   0   2    61895.46    63873.36   1100.24 o 
  -2   0   2    34714.90    37811.54    666.37 o 
  -1   0   2     4384.90     4979.75     64.04 o 
   0   0   2      778.53      604.56     22.20 o 
   2   0   2      789.41      754.35     27.31 o 
   3   0   2        4.91       27.82     14.03 o 
   5   0   2    41899.22    41641.08    733.24 o 
   6   0   2     2525.80     2576.23     54.44 o 
   7   0   2      855.67      947.98     46.44 o 
   8   0   2    33310.05    33631.25    434.01 o 
   9   0   2      380.85      346.02     30.06 o 
  10   0   2      480.40      508.65     36.59 o 
  11   0   2    19574.23    19525.43    275.96 o 
  12   0   2      876.70      788.31     46.61 o 
  13   0   2     1015.78     1042.24     53.20 o 
  14   0   2    16045.53    16337.26    347.86 o 
  15   0   2     2434.22     2441.59     83.92 o 
  16   0   2     3026.92     2884.43    102.60 o 
  17   0   2      229.49      151.83     49.84 o 
  18   0   2      762.18      633.01     64.21 o 
  19   0   2      960.49     1041.44     98.51 o 
  20   0   2     7211.62     7507.23    231.99 o 
  21   0   2       10.86       14.54     82.17 o 
  22   0   2      968.93      954.67    120.72 o 
  23   0   2       25.82       94.17     95.70 o 
  24   0   2     1167.21     1055.48    133.45 o 
 -26   1   2      242.84      209.51     52.76 o 
 -25   1   2       52.44        0.65     50.91 o 
 -24   1   2      140.45      186.84     48.35 o 
 -23   1   2      687.71      761.59     54.25 o 
 -22   1   2       14.51       -7.91     40.80 o 
 -21   1   2       20.79       29.81     41.55 o 
 -20   1   2      611.67      727.09     46.62 o 
 -19   1   2     1274.40     1204.49     49.77 o 
 -18   1   2      162.28      102.96     34.43 o 
 -17   1   2       98.40       80.92     32.25 o 
 -16   1   2      379.38      353.33     31.49 o 
 -15   1   2      113.96       76.87     25.73 o 
 -14   1   2      991.17     1043.69     45.73 o 
 -13   1   2      460.50      287.50     18.56 o 
 -12   1   2     9541.32    10095.52     97.65 o 
 -11   1   2     4798.81     4587.61     58.66 o 
 -10   1   2       90.14       67.92     15.99 o 
  -9   1   2    14152.97    14872.56    145.33 o 
  -8   1   2      121.61      166.52     14.14 o 
  -7   1   2    28406.61    30305.45    271.22 o 
  -6   1   2    91370.34    93517.76    861.74 o 
  -5   1   2    83160.92    84831.23    729.89 o 
  -4   1   2    15846.59    16022.84    166.19 o 
  -3   1   2     2885.93     3130.01     45.31 o 
  -2   1   2     3489.45     3635.32     77.33 o 
  -1   1   2    11070.74    11853.08    214.38 o 
   0   1   2    47944.52    49203.16    485.40 o 
   1   1   2    14922.07    15491.05    196.08 o 
   2   1   2    36144.37    37384.75    586.62 o 
   3   1   2    56063.74    55964.67    969.57 o 
   4   1   2    10661.41    10676.96    145.17 o 
   5   1   2    11504.71    11667.67    130.83 o 
   6   1   2    19240.14    18429.93    199.74 o 
   7   1   2    15526.13    16368.95    182.24 o 
   8   1   2     4996.05     3985.41     97.29 o 
   9   1   2     5607.07     5456.30     60.66 o 
  10   1   2     4480.92     4156.97     52.49 o 
  11   1   2      234.46      246.43     20.43 o 
  12   1   2      470.26      531.45     22.75 o 
  13   1   2     5384.39     5272.51     79.64 o 
  14   1   2       80.57       66.51     28.11 o 
  15   1   2     1326.51     1238.51     46.49 o 
  16   1   2     4373.86     4339.95    127.20 o 
  17   1   2      440.17      505.80     47.86 o 
  18   1   2      262.07      268.09     44.92 o 
  19   1   2      422.91      394.47     48.92 o 
  20   1   2       10.02      -18.50     62.76 o 
  21   1   2       17.35       22.19     61.55 o 
  22   1   2       62.15      101.40     66.71 o 
  23   1   2      258.70      221.36     71.23 o 
  24   1   2        2.14       17.51    107.95 o 
 -25   2   2        0.29       60.19     50.64 o 
 -24   2   2     1292.28     1355.75     69.18 o 
 -23   2   2        6.93       22.32     43.68 o 
 -22   2   2       44.02      -29.35     53.63 o 
 -21   2   2     1126.74     1022.16     53.69 o 
 -20   2   2       57.76       85.10     36.87 o 
 -19   2   2      446.12      464.14     40.50 o 
 -18   2   2     3174.42     3094.20     93.16 o 
 -17   2   2     1768.59     1785.23     56.35 o 
 -16   2   2      762.86      884.45     39.41 o 
 -15   2   2     2332.22     2096.68     70.47 o 
 -14   2   2      165.40      159.32     20.24 o 
 -13   2   2     1975.00     1746.47     37.88 o 
 -12   2   2    18125.69    18138.36    171.91 o 
 -11   2   2    23904.29    23776.77    225.91 o 
 -10   2   2     3555.93     3419.43     44.73 o 
  -9   2   2     1820.91     1758.43     29.62 o 
  -8   2   2      305.46      327.73     16.25 o 
  -7   2   2    11474.11    11789.60    103.19 o 
  -6   2   2    43716.47    46645.71    367.73 o 
  -5   2   2   134935.25   133826.19   1035.16 o 
  -4   2   2    13510.04    14155.75    131.83 o 
  -3   2   2     9867.57    10206.23    113.14 o 
  -2   2   2     2567.19     2432.16     62.25 o 
  -1   2   2    19247.15    20116.14    281.48 o 
   0   2   2    21269.55    21973.47    199.93 o 
   1   2   2    53644.00    54593.80    426.42 o 
   2   2   2     1734.80     2025.50     33.91 o 
   3   2   2     5470.68     6155.72     69.18 o 
   4   2   2    10851.94    11089.47     97.36 o 
   5   2   2     9610.94     9196.37    166.43 o 
   6   2   2     3524.62     3511.83     46.46 o 
   7   2   2       17.70        9.50     13.02 o 
   8   2   2     2412.35     2934.07     46.08 o 
   9   2   2    29511.23    30589.11    283.57 o 
  10   2   2     2788.54     2425.49     64.61 o 
  11   2   2     2924.01     2818.84     78.89 o 
  12   2   2     1452.61     1554.74     71.91 o 
  13   2   2      951.30      922.07     42.61 o 
  14   2   2     1010.12      940.30     46.51 o 
  15   2   2    10793.43    10666.28    150.75 o 
  16   2   2     1397.18     1257.86    105.44 o 
  17   2   2     1591.59     1498.07     62.89 o 
  18   2   2       25.17        3.38     42.38 o 
  19   2   2      209.58      207.57     58.85 o 
  20   2   2       13.08      -45.90     46.32 o 
  21   2   2     2002.09     2181.25    101.18 o 
  22   2   2     1160.57     1096.99    174.03 o 
  23   2   2       69.09      128.27    125.81 o 
  24   2   2      186.40      250.92     75.83 o 
 -25   3   2      398.02      406.66     56.64 o 
 -24   3   2      121.93       98.17     49.69 o 
 -23   3   2      969.14     1040.46     59.71 o 
 -22   3   2       73.62       45.62     43.34 o 
 -21   3   2      367.31      381.09     56.98 o 
 -20   3   2     1938.72     1974.19     71.75 o 
 -19   3   2     4057.89     4102.04    136.26 o 
 -18   3   2      154.69       81.90     35.82 o 
 -17   3   2      229.79      199.59     36.24 o 
 -16   3   2     6262.78     6282.60    112.49 o 
 -15   3   2      124.87      145.71     24.93 o 
 -14   3   2     2842.32     2607.32     72.68 o 
 -13   3   2     2232.46     2333.37     53.17 o 
 -12   3   2     2439.60     2308.75     41.44 o 
 -11   3   2      289.53      367.43     25.31 o 
 -10   3   2    41490.75    40469.84    328.34 o 
  -9   3   2     6805.69     6905.27     70.93 o 
  -8   3   2       17.91       60.47     16.81 o 
  -7   3   2     6570.58     6557.66     58.67 o 
  -6   3   2      528.92      577.04     22.25 o 
  -5   3   2     1275.87     1069.98     23.18 o 
  -4   3   2    33113.09    32474.87    261.88 o 
  -3   3   2       17.87       37.94     11.92 o 
  -2   3   2       79.23       66.63      9.89 o 
  -1   3   2     6268.83     6137.16     66.98 o 
   0   3   2     2970.26     3026.65     40.29 o 
   1   3   2    34978.26    34211.72    249.83 o 
   2   3   2    38568.54    39274.79    313.28 o 
   3   3   2    47131.41    47025.00    422.28 o 
   4   3   2     4202.93     4426.01     48.76 o 
   5   3   2     4777.51     4510.04     55.19 o 
   6   3   2     3134.86     3326.46     43.13 o 
   7   3   2    39629.36    40030.84    326.36 o 
   8   3   2     1454.98     1304.43     30.48 o 
   9   3   2    28831.53    28046.53    264.40 o 
  10   3   2    11133.35    10785.62    129.67 o 
  11   3   2      536.11      564.54     47.09 o 
  12   3   2      230.40      213.42     32.08 o 
  13   3   2      272.67      215.23     33.97 o 
  14   3   2     3578.41     3566.15     79.25 o 
  15   3   2     8119.65     7735.00    123.73 o 
  16   3   2     2619.66     2523.38     74.13 o 
  17   3   2     1212.05     1120.81     56.50 o 
  18   3   2       12.36       21.99     50.64 o 
  19   3   2      348.40      353.41     50.22 o 
  20   3   2     2439.87     2432.64    151.13 o 
  21   3   2      292.47      203.68     56.14 o 
  22   3   2       26.38       -9.52     67.11 o 
  23   3   2      140.65      137.93     74.88 o 
  24   3   2       13.55       -8.21     75.21 o 
 -24   4   2      478.80      559.11     68.75 o 
 -23   4   2        0.71      -37.86     53.85 o 
 -22   4   2       17.98       -9.03     47.04 o 
 -21   4   2      359.68      386.70     47.22 o 
 -20   4   2       18.43      -16.37     38.72 o 
 -19   4   2       19.66       10.91     36.91 o 
 -18   4   2      586.74      606.04     41.47 o 
 -17   4   2       66.04       87.52     33.54 o 
 -16   4   2     1163.86     1072.86     37.62 o 
 -15   4   2      888.94      960.89     34.02 o 
 -14   4   2       81.87       49.49     23.27 o 
 -13   4   2     2948.53     2929.16     88.87 o 
 -12   4   2       59.65       56.91     19.96 o 
 -11   4   2     7182.72     7613.66     72.73 o 
 -10   4   2     1350.72     1459.85     41.41 o 
  -9   4   2     3667.92     3611.06     50.62 o 
  -8   4   2      638.79      817.60     21.07 o 
  -7   4   2     6613.78     6376.65     59.52 o 
  -6   4   2     5261.30     6173.76     61.45 o 
  -5   4   2     3345.67     2979.63     39.11 o 
  -4   4   2      273.89      287.06     12.16 o 
  -3   4   2       46.29       50.80     10.34 o 
  -2   4   2     7636.38     7784.05     85.22 o 
  -1   4   2     3041.49     3069.86     44.33 o 
   0   4   2    13022.28    13023.59    130.95 o 
   1   4   2     1641.21     1523.41     31.99 o 
   2   4   2      310.37      444.18     25.25 o 
   3   4   2     4224.16     4704.96     53.56 o 
   4   4   2     5838.87     5356.00     59.08 o 
   5   4   2     2525.27     2823.54     48.09 o 
   6   4   2     8064.19     8079.71    126.59 o 
   7   4   2     7495.03     8637.38     88.32 o 
   8   4   2     3018.56     3294.71     48.44 o 
   9   4   2     3057.89     3047.07     47.87 o 
  10   4   2     1198.46     1238.02     34.95 o 
  11   4   2      184.31      235.48     26.65 o 
  12   4   2      511.27      503.40     66.50 o 
  13   4   2     1562.24     1584.76     64.12 o 
  14   4   2      229.03      156.13     38.62 o 
  15   4   2     6101.22     5772.30    138.43 o 
  16   4   2      935.04      812.27     52.60 o 
  17   4   2      226.01      167.54     46.22 o 
  18   4   2       80.48       51.02     63.33 o 
  19   4   2        2.37      -15.65     54.30 o 
  20   4   2        4.81       -3.14     93.01 o 
  21   4   2     1722.68     1322.77     89.23 o 
  22   4   2       54.47       66.99     70.44 o 
  23   4   2       97.05       98.15     81.02 o 
 -24   5   2      298.37      287.12     87.54 o 
 -23   5   2      171.27      130.67     75.79 o 
 -22   5   2      202.61      289.31     74.63 o 
 -21   5   2       32.44      -28.64     50.92 o 
 -20   5   2     1020.24     1126.67     55.41 o 
 -19   5   2      676.63      653.44     47.15 o 
 -18   5   2     1005.67      994.96     48.95 o 
 -17   5   2     1001.31      947.02     45.69 o 
 -16   5   2      535.02      567.41     33.42 o 
 -15   5   2     2934.73     2844.40     54.99 o 
 -14   5   2     3446.55     3306.19     59.48 o 
 -13   5   2     2660.88     2566.17     59.08 o 
 -12   5   2      380.21      410.49     25.41 o 
 -11   5   2     2143.86     2164.38     37.61 o 
 -10   5   2      821.18      868.81     24.92 o 
  -9   5   2    12163.08    11393.57     99.27 o 
  -8   5   2     1614.68     1596.94     49.32 o 
  -7   5   2     1320.11     1526.40     28.30 o 
  -6   5   2    11300.37    11333.91    106.74 o 
  -5   5   2       40.12       56.17     12.74 o 
  -4   5   2      432.39      448.20     16.28 o 
  -3   5   2     7527.61     7366.27     74.40 o 
  -2   5   2     8103.48     8477.63     83.07 o 
  -1   5   2      330.99      237.65     26.01 o 
   0   5   2    11793.47    11043.30    118.26 o 
   1   5   2       79.46      104.59     17.78 o 
   2   5   2     1653.22     1853.74     50.27 o 
   3   5   2       85.99      123.34     20.16 o 
   4   5   2      283.65      176.08     20.00 o 
   5   5   2      559.88      630.12     34.40 o 
   6   5   2    14583.88    13969.88    130.52 o 
   7   5   2     1209.75     1166.78     32.97 o 
   8   5   2       73.02       47.85     19.37 o 
   9   5   2     1025.72     1078.61     32.20 o 
  10   5   2     5244.57     5412.39     73.78 o 
  11   5   2      326.54      361.80     31.02 o 
  12   5   2     1706.27     1548.66     49.03 o 
  13   5   2     1416.71     1298.89     52.63 o 
  14   5   2     1134.28     1132.62    115.83 o 
  15   5   2      400.16      408.48     46.79 o 
  16   5   2      177.29      251.77     46.79 o 
  17   5   2      352.98      339.79     48.67 o 
  18   5   2       64.90       64.71     48.75 o 
  19   5   2     2429.22     2656.19     92.55 o 
  20   5   2      404.88      433.64     73.32 o 
  21   5   2        6.34       67.75     96.34 o 
  22   5   2       18.18       32.13     98.51 o 
 -23   6   2      202.67      188.41     80.91 o 
 -22   6   2        6.70        7.92     76.99 o 
 -21   6   2      160.32      307.98    128.49 o 
 -20   6   2      106.61      199.61     65.71 o 
 -19   6   2      134.87       69.33     65.05 o 
 -18   6   2     1066.81     1193.33     81.38 o 
 -17   6   2        2.49      -37.95     33.40 o 
 -16   6   2      110.53       90.40     32.96 o 
 -15   6   2       39.03       52.37     31.45 o 
 -14   6   2      665.69      713.88     37.58 o 
 -13   6   2     1317.07     1344.12     45.30 o 
 -12   6   2      215.51      213.00     29.16 o 
 -11   6   2     6044.41     6161.29     86.01 o 
 -10   6   2       51.46       49.50     21.05 o 
  -9   6   2      116.65       73.41     20.50 o 
  -8   6   2     6674.27     6742.81     83.41 o 
  -7   6   2      334.03      301.51     21.96 o 
  -6   6   2     3321.30     3264.10     48.25 o 
  -5   6   2    13155.86    12654.49    107.77 o 
  -4   6   2      116.02       88.71     14.64 o 
  -3   6   2     1720.24     1623.31     35.81 o 
  -2   6   2     8257.01     8250.83     84.32 o 
  -1   6   2    23716.06    23502.22    230.80 o 
   0   6   2     3786.71     3596.63     59.08 o 
   1   6   2     5087.59     4899.56     95.12 o 
   2   6   2      226.28      197.80     21.36 o 
   3   6   2     4452.99     4275.37     63.44 o 
   4   6   2       50.23       45.61     18.54 o 
   5   6   2    27758.14    27552.37    418.58 o 
   6   6   2       79.94       91.74     25.71 o 
   7   6   2      993.18     1046.99     54.31 o 
   8   6   2     1088.62     1085.96     46.18 o 
   9   6   2      132.45      141.85     24.34 o 
  10   6   2     2146.52     2029.83     47.30 o 
  11   6   2     4625.31     4680.09     83.51 o 
  12   6   2     2028.29     1916.56     54.48 o 
  13   6   2       34.52      -13.91     45.97 o 
  14   6   2      885.86      862.61     60.46 o 
  15   6   2      866.53      984.28     56.51 o 
  16   6   2      533.45      537.56     51.28 o 
  17   6   2      546.47      510.95     56.32 o 
  18   6   2     1198.15     1279.88     71.21 o 
  19   6   2       71.93       82.96     65.86 o 
  20   6   2        7.21        2.17    106.04 o 
  21   6   2     1028.75     1175.54     92.29 o 
 -21   7   2       40.32       66.21     90.21 o 
 -20   7   2      314.51      393.12    126.19 o 
 -19   7   2      241.54      161.49     73.89 o 
 -18   7   2       21.22      -55.53     60.54 o 
 -17   7   2      660.29      823.35     60.89 o 
 -16   7   2      146.67      258.60     48.18 o 
 -15   7   2     1792.33     2072.23     99.53 o 
 -14   7   2      429.14      428.85     47.92 o 
 -13   7   2      104.51       48.37     44.17 o 
 -12   7   2      603.20      601.58     43.64 o 
 -11   7   2     3985.56     3943.81    179.29 o 
 -10   7   2       31.31       32.10     24.60 o 
  -9   7   2     8880.29     8742.91    206.15 o 
  -8   7   2      503.84      465.17     30.99 o 
  -7   7   2      907.41      925.78     49.71 o 
  -6   7   2       40.19       16.11     24.15 o 
  -5   7   2      164.76      182.79     34.17 o 
  -4   7   2      144.74      154.40     22.53 o 
  -3   7   2     2037.44     1981.51     49.08 o 
  -2   7   2      483.65      562.79     29.90 o 
  -1   7   2     4794.54     4670.64     72.50 o 
   0   7   2       13.12      -16.46     22.21 o 
   1   7   2      212.89      160.31     24.82 o 
   2   7   2       32.70       21.24     20.09 o 
   3   7   2       15.46      -13.51     19.91 o 
   4   7   2      201.35      225.56     27.25 o 
   5   7   2      952.08     1028.07     39.66 o 
   6   7   2     3622.46     3546.62     80.60 o 
   7   7   2      388.09      361.90     32.85 o 
   8   7   2     1792.00     1768.90     53.52 o 
   9   7   2      436.82      410.30     34.85 o 
  10   7   2      529.94      468.75     35.43 o 
  11   7   2      202.41      290.95     39.77 o 
  12   7   2      293.07      330.38     42.79 o 
  13   7   2        2.63       11.56     41.07 o 
  14   7   2      218.17      205.39     46.30 o 
  15   7   2        5.00      -48.17     53.32 o 
  16   7   2       52.14      -81.57     58.18 o 
  17   7   2      231.98      233.37     62.03 o 
  18   7   2       37.39       -6.51     67.54 o 
  19   7   2      271.78      255.48     73.53 o 
  20   7   2        2.50        3.50    145.07 o 
 -20   8   2      143.76      309.04    111.27 o 
 -19   8   2      502.53      475.16    115.10 o 
 -18   8   2      169.90      100.31     64.49 o 
 -17   8   2       33.09       35.51     59.28 o 
 -16   8   2      363.49      404.85     94.29 o 
 -15   8   2     2005.56     2232.55    133.21 o 
 -14   8   2      744.13      672.30    111.65 o 
 -13   8   2        5.61      -23.00     54.22 o 
 -12   8   2       69.08      110.11     65.46 o 
 -11   8   2       63.77       47.77     52.31 o 
 -10   8   2     1247.59     1441.28     51.07 o 
  -9   8   2    12229.36    12654.67    149.50 o 
  -8   8   2       93.89      109.36     31.27 o 
  -7   8   2      408.29      464.79     34.54 o 
  -6   8   2      860.71      859.97     39.42 o 
  -5   8   2      398.61      405.10     28.50 o 
  -4   8   2     4263.89     4167.63     84.70 o 
  -3   8   2     7757.78     7679.93    104.17 o 
  -2   8   2     2357.38     2374.10     58.28 o 
  -1   8   2      703.08      739.69     37.43 o 
   0   8   2     2065.27     2033.56     54.51 o 
   1   8   2      614.33      638.12     47.84 o 
   2   8   2      602.03      565.63     31.38 o 
   3   8   2     3480.63     3589.58     79.30 o 
   4   8   2    13177.19    12875.72    132.83 o 
   5   8   2     1456.87     1353.49     46.82 o 
   6   8   2     5750.36     5840.46     91.64 o 
   7   8   2      777.74      781.15     42.21 o 
   8   8   2      218.60      212.90     35.06 o 
   9   8   2     1482.23     1344.08     55.92 o 
  10   8   2      451.62      456.92     48.64 o 
  11   8   2      359.49      320.75     46.82 o 
  12   8   2      248.30      287.40     47.31 o 
  13   8   2      603.13      691.77     54.55 o 
  14   8   2     2056.45     2129.44     80.54 o 
  15   8   2      480.39      540.57     53.43 o 
  16   8   2       69.21      127.69     66.89 o 
  17   8   2        1.71      -51.68     68.31 o 
  18   8   2        0.69      -31.64     98.24 o 
  19   8   2      339.14      389.18    117.40 o 
 -18   9   2      756.76      738.15     82.73 o 
 -17   9   2       41.58       59.68     74.64 o 
 -16   9   2     1109.99     1377.20     89.12 o 
 -15   9   2      499.26      416.41    127.98 o 
 -14   9   2       14.30       -9.06     72.35 o 
 -13   9   2     2513.99     2215.85    103.17 o 
 -12   9   2       55.33       97.23     57.73 o 
 -11   9   2     1355.55     1248.88    106.67 o 
 -10   9   2     6260.33     6269.78    359.22 o 
  -9   9   2      664.08      625.01     52.66 o 
  -8   9   2     2720.87     2839.58     83.10 o 
  -7   9   2       77.05       29.79     43.65 o 
  -6   9   2     1659.02     1562.43     53.81 o 
  -5   9   2     1006.33      922.97     37.28 o 
  -4   9   2     1435.45     1377.51     43.63 o 
  -3   9   2     2023.24     1960.11     58.35 o 
  -2   9   2      327.22      308.97     35.72 o 
  -1   9   2        4.18      -30.37     29.70 o 
   0   9   2     4194.66     4126.64     92.40 o 
   1   9   2       26.02        2.48     32.16 o 
   2   9   2      559.93      527.44     35.22 o 
   3   9   2        1.34      -23.02     27.34 o 
   4   9   2      327.23      241.06     31.88 o 
   5   9   2     1006.89     1089.03     48.02 o 
   6   9   2     2763.00     2584.23     66.63 o 
   7   9   2      122.98      155.08     35.58 o 
   8   9   2      197.46      167.19     37.35 o 
   9   9   2      217.07      222.64     40.35 o 
  10   9   2     3948.50     3830.20     94.30 o 
  11   9   2      310.83      382.04     52.68 o 
  12   9   2      435.91      471.06     53.04 o 
  13   9   2      218.72      131.20     51.18 o 
  14   9   2       11.71       65.18     51.23 o 
  15   9   2      247.83      325.43     58.03 o 
  16   9   2     1534.87     1793.75    141.62 o 
  17   9   2        1.56      -89.84    108.72 o 
 -16  10   2        0.87      -27.41     65.49 o 
 -15  10   2      424.40      363.49     79.74 o 
 -14  10   2      128.16      153.51     67.69 o 
 -13  10   2        9.09        5.82    117.27 o 
 -12  10   2      259.88      298.81     72.02 o 
 -11  10   2      851.01      863.24     78.86 o 
 -10  10   2      343.30      423.69     65.98 o 
  -9  10   2      592.97      628.82     56.61 o 
  -8  10   2      305.65      275.60     50.92 o 
  -7  10   2     1141.15     1264.12     67.95 o 
  -6  10   2      139.88      102.71     45.55 o 
  -5  10   2        1.82        9.47     42.77 o 
  -4  10   2     1506.64     1482.65     67.31 o 
  -3  10   2      496.24      417.31     35.48 o 
  -2  10   2       52.36      121.06     38.52 o 
  -1  10   2       24.84       45.07     35.76 o 
   0  10   2       41.00       19.64     35.71 o 
   1  10   2      608.02      540.67     38.55 o 
   2  10   2      122.27       62.16     31.87 o 
   3  10   2       36.06      -16.11     31.53 o 
   4  10   2      773.84      786.99     61.86 o 
   5  10   2      639.93      825.16     49.11 o 
   6  10   2     1452.83     1569.12     72.89 o 
   7  10   2      152.74      133.05     42.73 o 
   8  10   2      537.25      464.70     47.30 o 
   9  10   2      466.19      300.14     53.41 o 
  10  10   2      173.90      165.36     78.80 o 
  11  10   2      342.11      433.39     53.41 o 
  12  10   2     1114.56     1263.75     69.98 o 
  13  10   2      107.07      155.04     73.06 o 
  14  10   2      356.14      353.12     76.37 o 
 -13  11   2       45.73       65.22     73.80 o 
 -12  11   2       49.34       87.20     70.58 o 
 -11  11   2       15.59      -72.09     65.73 o 
 -10  11   2       30.94       36.78     66.18 o 
  -9  11   2      539.88      569.91    109.73 o 
  -8  11   2       95.12      187.94     55.96 o 
  -7  11   2      437.08      453.03     66.23 o 
  -6  11   2       33.49       20.19     69.59 o 
  -5  11   2      202.46      151.42     54.30 o 
  -4  11   2      695.00      631.68     60.97 o 
  -3  11   2      615.76      671.15     63.06 o 
  -2  11   2      387.67      425.19     59.25 o 
  -1  11   2     1331.76     1395.74     75.65 o 
   0  11   2      175.33      163.08     36.32 o 
   1  11   2      545.84      510.11     43.05 o 
   2  11   2       11.25      -50.41     33.61 o 
   3  11   2      235.99      196.67     38.22 o 
   4  11   2      658.87      597.08     44.96 o 
   5  11   2       21.03       14.56     54.22 o 
   6  11   2       22.17      -25.38     42.99 o 
   7  11   2       60.57      -33.36     64.11 o 
   8  11   2      275.18      264.98     61.55 o 
   9  11   2      508.84      458.33     59.06 o 
  10  11   2      275.33      304.89     71.97 o 
  11  11   2      173.18      107.63     69.11 o 
  -8  12   2      655.72      726.92     68.71 o 
  -7  12   2      117.76      137.39     59.35 o 
  -6  12   2      316.21      392.19     64.88 o 
  -5  12   2      790.41      730.71     69.68 o 
  -4  12   2       84.50       90.19     56.41 o 
  -3  12   2      709.19      730.60     70.75 o 
  -2  12   2       23.34      -57.29     55.23 o 
  -1  12   2      216.98      260.86    124.08 o 
   0  12   2        1.55      -58.09     45.75 o 
   1  12   2      208.07      178.25     56.39 o 
   2  12   2      123.03       26.73     49.17 o 
   3  12   2     1055.09     1097.30     61.47 o 
   4  12   2      244.11      201.27     51.03 o 
   5  12   2     1238.70     1117.02     63.91 o 
   6  12   2       58.32       -6.57     56.91 o 
   7  12   2       61.05      -44.11     57.19 o 
 -26   1   3        5.76       24.05     52.64 o 
 -25   1   3      910.62      926.79     87.67 o 
 -24   1   3      258.04      291.87     48.28 o 
 -23   1   3       60.48       36.77     44.86 o 
 -22   1   3        0.63      -54.07     38.01 o 
 -21   1   3       38.23      -50.96     36.51 o 
 -20   1   3       19.59       20.41     35.36 o 
 -19   1   3     9296.55     9185.00    122.56 o 
 -18   1   3      596.83      569.91     40.33 o 
 -17   1   3      241.49      236.30     32.06 o 
 -16   1   3     2694.80     2663.13     58.81 o 
 -15   1   3     2840.32     2575.75     56.34 o 
 -14   1   3      443.51      353.34     26.36 o 
 -13   1   3    23582.79    24098.42    206.08 o 
 -12   1   3       32.78       70.67     18.63 o 
 -11   1   3     1925.43     1972.23     33.08 o 
 -10   1   3     2537.73     2438.07     34.92 o 
  -9   1   3    15437.75    14632.22    126.69 o 
  -8   1   3     1519.58     1920.75     31.87 o 
  -7   1   3       35.50       42.55     10.03 o 
  -6   1   3    23785.22    23279.82    208.97 o 
  -5   1   3     2117.45     2314.70     29.20 o 
  -4   1   3     4036.06     4678.11     95.58 o 
  -3   1   3    17437.21    18748.30    334.08 o 
  -2   1   3     2663.21     2771.67     61.76 o 
  -1   1   3     3159.12     3241.70     47.00 o 
   0   1   3     9025.73     9146.82    153.68 o 
   1   1   3     7055.71     6758.46     77.06 o 
   2   1   3    18605.92    18615.54    281.63 o 
   3   1   3     1129.43     1111.77     38.54 o 
   4   1   3    12182.92    12361.01    137.12 o 
   5   1   3    11810.19    12156.93    136.69 o 
   6   1   3     4692.89     4746.19     65.04 o 
   7   1   3      319.97      227.79     17.85 o 
   8   1   3      574.73      726.39     27.04 o 
   9   1   3      367.54      480.38     24.72 o 
  10   1   3    30542.44    30426.50    327.11 o 
  11   1   3     5146.04     5050.13     77.65 o 
  12   1   3     1204.48     1203.73     70.67 o 
  13   1   3       33.72        8.24     34.74 o 
  14   1   3     5272.39     5048.02    245.90 o 
  15   1   3      698.16      728.69     72.72 o 
  16   1   3      947.14      942.35     61.81 o 
  17   1   3     1342.59     1263.85     69.66 o 
  18   1   3       15.99       15.44     49.26 o 
  19   1   3        8.26        1.12     56.01 o 
  20   1   3     2528.22     2517.36    147.89 o 
  21   1   3      509.60      661.41     77.87 o 
  22   1   3      250.61      172.76     68.16 o 
  23   1   3      598.62      650.26    118.03 o 
  24   1   3      571.64      540.34     84.60 o 
 -26   2   3      288.02      293.96     55.98 o 
 -25   2   3        5.64      -10.62     48.67 o 
 -24   2   3        4.53      -16.47     46.57 o 
 -23   2   3      303.37      463.16    103.90 o 
 -22   2   3       18.48       31.95     41.18 o 
 -21   2   3      437.98      442.33     46.85 o 
 -20   2   3     3796.73     3866.64     80.18 o 
 -19   2   3       30.22       47.87     35.41 o 
 -18   2   3        2.26      -45.24     40.11 o 
 -17   2   3     2734.33     2576.84     71.20 o 
 -16   2   3     4214.92     4226.29     99.76 o 
 -15   2   3     2824.59     2698.53     56.93 o 
 -14   2   3     5110.68     5102.49     74.26 o 
 -13   2   3     1711.41     1572.88     46.26 o 
 -12   2   3        0.26       18.28     15.82 o 
 -11   2   3     2928.20     2948.12     52.07 o 
 -10   2   3     7708.68     7387.87     74.52 o 
  -9   2   3     2127.60     2229.22     33.22 o 
  -8   2   3     2561.35     2624.67     40.48 o 
  -7   2   3    18042.24    18312.48    178.54 o 
  -6   2   3    28512.93    30196.02    269.42 o 
  -5   2   3    42634.79    43891.04    346.05 o 
  -4   2   3     9318.70     8894.35    170.24 o 
  -3   2   3      528.14      575.28     11.51 o 
  -2   2   3     7740.58     8873.01    117.16 o 
  -1   2   3     6291.89     6612.53     77.16 o 
   0   2   3    38493.53    39028.59    341.89 o 
   1   2   3     5896.18     6797.00     69.20 o 
   2   2   3      757.03      710.50     29.66 o 
   3   2   3     1946.92     1853.98     34.27 o 
   4   2   3     3546.22     3833.84    141.39 o 
   5   2   3     8420.91     8216.22    100.10 o 
   6   2   3    37838.10    38208.28    398.15 o 
   7   2   3       32.17       45.78     16.16 o 
   8   2   3     1047.90      833.39     30.14 o 
   9   2   3     2577.59     2462.72     44.58 o 
  10   2   3     5503.04     5220.82     75.62 o 
  11   2   3     2703.87     2893.52     51.60 o 
  12   2   3     3384.07     3202.99     69.89 o 
  13   2   3      774.54      831.88     43.18 o 
  14   2   3     3228.67     3207.21     75.89 o 
  15   2   3     1394.19     1297.13     69.67 o 
  16   2   3     6183.64     6175.33    137.68 o 
  17   2   3      126.94      177.34     53.90 o 
  18   2   3      479.25      362.04     56.66 o 
  19   2   3     1338.36     1337.54     81.01 o 
  20   2   3        9.00      -36.44     60.46 o 
  21   2   3      201.17      129.76    125.43 o 
  22   2   3      498.01      683.02     88.93 o 
  23   2   3      913.25      862.07    101.18 o 
 -25   3   3       12.60      -45.00     57.66 o 
 -24   3   3      130.47       64.30     58.17 o 
 -23   3   3       90.36       83.14     45.30 o 
 -22   3   3      371.17      330.84     47.94 o 
 -21   3   3      530.26      548.73     47.29 o 
 -20   3   3       26.40       31.20     48.70 o 
 -19   3   3       50.36      -51.99     48.66 o 
 -18   3   3      277.31      328.35     45.82 o 
 -17   3   3      138.28      173.42     32.93 o 
 -16   3   3       82.56       61.45     28.24 o 
 -15   3   3       42.11       90.03     22.19 o 
 -14   3   3     1728.66     1610.37     38.99 o 
 -13   3   3      317.33      283.83     21.83 o 
 -12   3   3     8079.10     7937.77     83.66 o 
 -11   3   3    13512.47    13270.95    122.63 o 
 -10   3   3    10531.42    10417.13     99.10 o 
  -9   3   3     4881.42     5092.50     56.57 o 
  -8   3   3      506.30      571.51     19.38 o 
  -7   3   3     7513.97     7740.14     69.51 o 
  -6   3   3     6298.16     6492.93     57.11 o 
  -5   3   3    22848.26    22885.71    171.37 o 
  -4   3   3     7309.63     7267.45     77.04 o 
  -3   3   3       49.53       45.46      9.64 o 
  -2   3   3     1107.12     1169.13     26.88 o 
  -1   3   3     3092.77     3303.10     42.91 o 
   0   3   3      217.91      237.13     18.86 o 
   1   3   3    10729.11    10325.59     93.04 o 
   2   3   3     4197.68     4244.07     51.85 o 
   3   3   3     1781.83     1723.20     44.31 o 
   4   3   3      259.77      231.84     18.60 o 
   5   3   3      607.33      473.47     23.04 o 
   6   3   3       97.49      239.66     20.68 o 
   7   3   3      543.98      727.47     33.01 o 
   8   3   3     4214.62     4629.94     73.82 o 
   9   3   3      259.62      347.47     26.08 o 
  10   3   3     1014.95     1012.34     34.40 o 
  11   3   3      607.25      570.66     35.73 o 
  12   3   3     1754.71     1538.85     78.20 o 
  13   3   3       19.38      -12.73     32.97 o 
  14   3   3      100.33       56.71     35.69 o 
  15   3   3     1149.26     1190.20     55.47 o 
  16   3   3       91.69      129.31     49.17 o 
  17   3   3       93.86      134.33     52.72 o 
  18   3   3       67.59       31.36     54.89 o 
  19   3   3      120.47       35.84     72.99 o 
  20   3   3      148.47      152.99     65.77 o 
  21   3   3        7.29       17.64     63.50 o 
  22   3   3      189.32      237.98     79.72 o 
  23   3   3       19.62      -96.06    100.16 o 
 -25   4   3       86.23      -53.76     61.31 o 
 -24   4   3     1362.47     1382.14     81.43 o 
 -23   4   3        1.51      -52.24     54.56 o 
 -22   4   3       98.73       84.58     55.97 o 
 -21   4   3       67.97       67.35     47.10 o 
 -20   4   3     1148.23     1138.83     52.04 o 
 -19   4   3      906.46     1083.85     49.91 o 
 -18   4   3     1815.58     1848.61     60.56 o 
 -17   4   3     1702.15     1606.49     52.12 o 
 -16   4   3     1180.83     1150.69     37.49 o 
 -15   4   3      131.51      138.38     24.88 o 
 -14   4   3    12954.81    12904.30    126.80 o 
 -13   4   3     6213.69     6149.03    115.24 o 
 -12   4   3      146.14      123.14     20.04 o 
 -11   4   3    19301.66    18699.18    165.11 o 
 -10   4   3      667.04      684.49     20.59 o 
  -9   4   3     8170.71     7824.38     71.64 o 
  -8   4   3    15718.78    15178.79    121.83 o 
  -7   4   3       53.27       57.67     14.06 o 
  -6   4   3      843.42      903.81     30.48 o 
  -5   4   3     9657.10     9597.67    102.70 o 
  -4   4   3     8228.09     8003.42     68.74 o 
  -3   4   3      313.39      272.14     20.45 o 
  -2   4   3      698.82      804.91     34.19 o 
  -1   4   3     7365.11     6643.67     76.18 o 
   0   4   3      518.51      540.05     20.95 o 
   1   4   3      129.22      142.20     13.60 o 
   2   4   3    11819.99    12049.19    110.25 o 
   3   4   3     3494.21     3660.47     52.91 o 
   4   4   3     2196.29     2247.55     47.29 o 
   5   4   3    40392.34    41464.91    419.73 o 
   6   4   3     8728.90     9296.41    130.48 o 
   7   4   3     5990.14     5840.01     75.92 o 
   8   4   3     1852.42     1908.76     43.75 o 
   9   4   3    18318.08    18136.42    184.36 o 
  10   4   3      408.69      489.31     48.73 o 
  11   4   3     3048.18     2934.64     59.12 o 
  12   4   3     1220.98     1245.15     72.65 o 
  13   4   3       58.33      105.13     34.85 o 
  14   4   3      765.24      760.24     68.39 o 
  15   4   3    16452.32    16332.97    556.37 o 
  16   4   3      226.50      180.09     84.72 o 
  17   4   3        7.56       -7.21     51.77 o 
  18   4   3      391.71      323.49    113.17 o 
  19   4   3      284.79      381.88    114.96 o 
  20   4   3      733.31      802.27     78.68 o 
  21   4   3     1314.09     1443.62    154.78 o 
  22   4   3      141.16       76.86     70.70 o 
 -24   5   3       22.27       87.07     61.49 o 
 -23   5   3       23.89       -0.31     54.85 o 
 -22   5   3       28.24        1.07     52.43 o 
 -21   5   3      243.99      323.68     55.87 o 
 -20   5   3      480.70      536.23     55.80 o 
 -19   5   3      319.31      264.63     47.92 o 
 -18   5   3     1066.69     1216.53     49.68 o 
 -17   5   3     1287.24     1293.01     67.92 o 
 -16   5   3      617.70      657.89     34.32 o 
 -15   5   3      297.12      288.96     28.14 o 
 -14   5   3      118.17       95.58     25.63 o 
 -13   5   3     1607.58     1639.12     42.39 o 
 -12   5   3     1565.13     1518.24     47.61 o 
 -11   5   3     5890.19     5866.57     62.45 o 
 -10   5   3     8022.85     7732.06     74.16 o 
  -9   5   3     2438.89     2359.35     35.85 o 
  -8   5   3     3783.68     3606.58     43.37 o 
  -7   5   3     2360.63     2239.50     33.20 o 
  -6   5   3     1520.06     1623.09     27.52 o 
  -5   5   3    24415.80    22995.79    176.49 o 
  -4   5   3    26407.62    26754.21    202.31 o 
  -3   5   3      670.78      617.79     24.09 o 
  -2   5   3     4272.18     4262.29     92.98 o 
  -1   5   3      220.55      265.21     32.16 o 
   0   5   3      163.93      120.21     18.26 o 
   1   5   3    42926.70    42403.40    314.13 o 
   2   5   3    10280.53    10591.25    103.05 o 
   3   5   3     7967.60     8283.45    114.76 o 
   4   5   3      498.56      523.84     33.87 o 
   5   5   3     2323.84     1951.16     44.21 o 
   6   5   3      507.77      487.25     27.07 o 
   7   5   3     1354.89     1155.28     38.53 o 
   8   5   3     1794.12     1911.76     49.98 o 
   9   5   3     1175.35     1104.48     37.91 o 
  10   5   3       72.88       30.33     25.38 o 
  11   5   3     1946.27     1931.27     73.63 o 
  12   5   3      220.94      184.40     63.03 o 
  13   5   3      293.00      293.14     45.32 o 
  14   5   3      788.44      827.91     59.07 o 
  15   5   3      407.58      396.13     56.11 o 
  16   5   3       37.15       49.97     51.71 o 
  17   5   3      171.79      139.86     78.98 o 
  18   5   3      435.72      433.58    144.44 o 
  19   5   3     1766.75     1879.76     94.69 o 
  20   5   3      259.89      370.22     71.99 o 
  21   5   3      721.64      773.63    111.15 o 
  22   5   3       10.18      -65.53     70.03 o 
 -23   6   3      395.03      277.11     98.89 o 
 -22   6   3      343.84      533.71     82.87 o 
 -21   6   3       58.66      -21.32     64.31 o 
 -20   6   3      692.89      751.90    150.57 o 
 -19   6   3       73.16       11.37     56.93 o 
 -18   6   3       16.72       26.34     44.35 o 
 -17   6   3     1465.40     1477.41     52.92 o 
 -16   6   3      513.37      518.24     39.44 o 
 -15   6   3     1068.07     1070.84     46.13 o 
 -14   6   3      386.86      391.25     30.14 o 
 -13   6   3      379.78      394.04     27.81 o 
 -12   6   3        7.51      -21.20     22.26 o 
 -11   6   3      108.40       87.12     21.94 o 
 -10   6   3     6531.19     6480.73     75.88 o 
  -9   6   3      277.16      283.26     22.59 o 
  -8   6   3       26.24        7.22     18.48 o 
  -7   6   3       99.69      121.59     18.78 o 
  -6   6   3       46.36       41.96     16.98 o 
  -5   6   3       39.89       49.36     14.34 o 
  -4   6   3      836.69      812.61     21.37 o 
  -3   6   3     3435.31     3589.06     48.58 o 
  -2   6   3      478.56      514.26     26.69 o 
  -1   6   3       34.33       51.84     20.44 o 
   0   6   3     5808.38     5981.66     79.56 o 
   1   6   3     2678.97     2519.59     44.71 o 
   2   6   3      883.25      878.73     28.00 o 
   3   6   3       35.97       44.37     21.77 o 
   4   6   3     2143.39     1945.60     46.99 o 
   5   6   3     2947.14     3072.19     63.32 o 
   6   6   3       56.30       39.52     23.78 o 
   7   6   3     1334.79     1283.77     42.01 o 
   8   6   3     2437.03     2408.05     57.21 o 
   9   6   3      482.37      543.39     33.37 o 
  10   6   3     4145.15     4290.69     74.75 o 
  11   6   3      205.93      292.12     38.77 o 
  12   6   3       38.36        6.59     42.55 o 
  13   6   3     1038.86     1114.04     67.71 o 
  14   6   3     1465.34     1542.29     87.41 o 
  15   6   3      309.31      359.15     57.08 o 
  16   6   3     1115.61     1155.35     84.34 o 
  17   6   3      889.18     1082.27    117.13 o 
  18   6   3      149.47      135.19     65.94 o 
  19   6   3      217.04      187.42     71.43 o 
  20   6   3      193.90      177.74     71.31 o 
  21   6   3       62.75       40.06     76.15 o 
 -22   7   3        3.42       29.64     77.88 o 
 -21   7   3      110.56      -21.55    125.17 o 
 -20   7   3       14.45      -17.07     67.55 o 
 -19   7   3     1077.47     1209.37     89.57 o 
 -18   7   3       46.81       32.70     62.06 o 
 -17   7   3      414.62      417.56     52.94 o 
 -16   7   3        2.83        0.41     42.05 o 
 -15   7   3     2098.23     2187.55     77.69 o 
 -14   7   3      205.79      194.56     42.28 o 
 -13   7   3     2054.67     2190.23     87.84 o 
 -12   7   3      952.98     1103.90     74.51 o 
 -11   7   3     2597.05     2662.35     59.17 o 
 -10   7   3       27.33       37.93     24.16 o 
  -9   7   3    16314.36    15380.22    193.76 o 
  -8   7   3      565.43      644.33     36.54 o 
  -7   7   3     1116.99     1173.91     40.07 o 
  -6   7   3     9286.26     8716.20     93.55 o 
  -5   7   3        3.80        4.62     19.14 o 
  -4   7   3     3775.75     3623.04     59.43 o 
  -3   7   3    11347.62    10808.19    125.75 o 
  -2   7   3     1283.39     1257.72     41.53 o 
  -1   7   3      329.09      316.19     28.49 o 
   0   7   3    11416.23    10798.38    126.79 o 
   1   7   3     1664.81     1737.50     52.23 o 
   2   7   3     4378.42     4180.77     61.46 o 
   3   7   3       35.94       28.82     33.22 o 
   4   7   3    10962.04    10771.18    132.45 o 
   5   7   3     8991.72     8971.17    114.49 o 
   6   7   3     2164.91     2113.71     81.61 o 
   7   7   3       24.70        8.80     26.94 o 
   8   7   3       64.24       92.79     32.67 o 
   9   7   3      140.21      127.31     37.05 o 
  10   7   3      841.31      886.18     43.01 o 
  11   7   3     1494.75     1535.83     60.42 o 
  12   7   3      267.93      248.27     45.07 o 
  13   7   3      158.42      161.92     56.13 o 
  14   7   3     1542.24     1652.77     80.83 o 
  15   7   3      135.20      215.38     60.18 o 
  16   7   3      949.46      953.08     93.27 o 
  17   7   3      112.77       92.72     65.71 o 
  18   7   3        4.65       91.26     72.15 o 
  19   7   3      168.36      203.50     86.13 o 
 -20   8   3      304.47      145.46    119.43 o 
 -19   8   3        0.58     -130.93     87.28 o 
 -18   8   3       33.21       24.69     61.94 o 
 -17   8   3      279.38      267.02     64.50 o 
 -16   8   3        8.41        8.94     54.03 o 
 -15   8   3      698.32      653.70     66.95 o 
 -14   8   3     1040.00     1174.05     78.84 o 
 -13   8   3      366.35      351.65     86.63 o 
 -12   8   3      739.76      771.20    126.45 o 
 -11   8   3     2174.56     1981.28     87.12 o 
 -10   8   3     1813.46     1664.66     64.24 o 
  -9   8   3     1023.32      982.55     51.48 o 
  -8   8   3      428.65      431.66     35.31 o 
  -7   8   3      160.15      121.25     30.98 o 
  -6   8   3      857.87      881.94     32.94 o 
  -5   8   3       21.69       16.20     22.81 o 
  -4   8   3     2086.54     1829.50     45.05 o 
  -3   8   3     2337.07     2328.93     56.89 o 
  -2   8   3      335.69      300.46     35.40 o 
  -1   8   3     2981.09     2739.72     60.97 o 
   0   8   3      451.00      369.80     38.08 o 
   1   8   3     1798.05     1755.70     42.17 o 
   2   8   3       46.47       45.63     24.40 o 
   3   8   3     1081.94     1125.05     60.77 o 
   4   8   3      506.68      579.20     33.33 o 
   5   8   3     6621.76     6156.25    102.45 o 
   6   8   3     5507.83     5091.90     85.88 o 
   7   8   3      411.43      539.70     65.56 o 
   8   8   3     2412.11     2388.07     85.60 o 
   9   8   3       51.45      -18.00     35.11 o 
  10   8   3      874.73      880.15     52.17 o 
  11   8   3     1720.05     1536.32     63.45 o 
  12   8   3      326.40      420.13     48.82 o 
  13   8   3       16.80       76.92     47.56 o 
  14   8   3     1149.30     1177.33     78.39 o 
  15   8   3      247.44      198.82     62.60 o 
  16   8   3     1021.92     1203.61     88.75 o 
  17   8   3       19.14      -43.16     67.75 o 
  18   8   3       88.09      147.15     73.35 o 
 -18   9   3      250.35      269.84    205.94 o 
 -17   9   3      368.52      495.49     75.52 o 
 -16   9   3      502.40      536.73    108.47 o 
 -15   9   3       19.44       16.56     60.78 o 
 -14   9   3      412.05      349.57     67.67 o 
 -13   9   3       19.08      -59.14     58.23 o 
 -12   9   3      161.15      175.33     59.33 o 
 -11   9   3       72.02       75.28    114.07 o 
 -10   9   3     1458.51     1587.98     64.95 o 
  -9   9   3      776.38      764.06     54.05 o 
  -8   9   3      305.71      279.10     45.51 o 
  -7   9   3        5.36      -27.38     39.51 o 
  -6   9   3      571.53      532.48     49.05 o 
  -5   9   3      810.22      814.88     58.72 o 
  -4   9   3       84.95       58.32     27.27 o 
  -3   9   3      571.99      580.22     38.24 o 
  -2   9   3     1167.75     1241.70     47.88 o 
  -1   9   3     1304.66     1225.37     49.65 o 
   0   9   3      353.18      319.35     49.87 o 
   1   9   3      927.55      891.98     38.77 o 
   2   9   3      861.16      912.77     67.37 o 
   3   9   3      241.56      194.08     32.26 o 
   4   9   3     1935.32     1894.22     69.43 o 
   5   9   3      349.05      392.37     41.65 o 
   6   9   3       86.83       98.35     36.73 o 
   7   9   3     1118.47     1066.56     49.60 o 
   8   9   3       45.43      -19.38     35.51 o 
   9   9   3      230.75      233.66     43.61 o 
  10   9   3      483.55      539.75     51.86 o 
  11   9   3       28.77       -0.60     44.91 o 
  12   9   3      127.89      144.11     48.79 o 
  13   9   3      132.65      228.11     53.98 o 
  14   9   3      645.80      571.15     71.27 o 
  15   9   3       35.61        9.72     69.60 o 
  16   9   3      115.28       91.86    147.25 o 
 -16  10   3       59.58        8.21    134.11 o 
 -15  10   3      760.61      904.44     87.25 o 
 -14  10   3       54.86       65.79     64.87 o 
 -13  10   3      819.52      836.11     78.10 o 
 -12  10   3       15.96      -15.78     57.55 o 
 -11  10   3      472.81      513.00     71.72 o 
 -10  10   3     3614.52     3757.42    126.16 o 
  -9  10   3      103.62      138.49     49.08 o 
  -8  10   3      244.59      204.03     52.36 o 
  -7  10   3        7.31        9.35     45.83 o 
  -6  10   3      260.47      201.86     51.45 o 
  -5  10   3     1770.00     1808.07    103.16 o 
  -4  10   3     1694.02     1790.00    143.68 o 
  -3  10   3      342.37      318.39     49.75 o 
  -2  10   3     2443.16     2533.13     67.75 o 
  -1  10   3      401.90      442.04     41.33 o 
   0  10   3     2516.09     2499.18     59.58 o 
   1  10   3      401.69      415.74     36.89 o 
   2  10   3      809.49      734.82     40.70 o 
   3  10   3       23.71       31.81     32.27 o 
   4  10   3      658.68      624.12     41.07 o 
   5  10   3       44.33        4.92     45.99 o 
   6  10   3     1967.94     2018.58     67.50 o 
   7  10   3       28.92      -32.43     40.70 o 
   8  10   3       51.92       17.97     41.33 o 
   9  10   3      789.48      770.13     58.66 o 
  10  10   3       68.70       32.12     65.51 o 
  11  10   3       17.89      -24.45     50.24 o 
  12  10   3      116.24      200.88     54.33 o 
  13  10   3        8.14       22.34     54.91 o 
  14  10   3       73.52        0.96     71.46 o 
 -13  11   3      440.96      386.52     79.69 o 
 -12  11   3       14.45       22.66    132.32 o 
 -11  11   3      194.39      255.99    110.25 o 
 -10  11   3      469.61      389.12    106.41 o 
  -9  11   3      220.11      220.75     66.69 o 
  -8  11   3      200.55      257.90     70.64 o 
  -7  11   3      473.16      540.57     59.18 o 
  -6  11   3      327.40      262.98     58.47 o 
  -5  11   3      285.93      196.51     52.93 o 
  -4  11   3       59.12      -50.42     50.40 o 
  -3  11   3       26.81      -73.75     49.17 o 
  -2  11   3      306.71      235.03     54.98 o 
  -1  11   3      746.05      783.50     74.93 o 
   0  11   3      200.19      149.35     44.66 o 
   1  11   3     1094.93     1031.36     57.89 o 
   2  11   3      123.35      112.98     36.65 o 
   3  11   3      900.90      947.07     47.08 o 
   4  11   3     2056.69     1967.60     70.11 o 
   5  11   3       46.41       17.35     43.13 o 
   6  11   3      513.30      413.14     50.47 o 
   7  11   3      250.98      248.32     49.27 o 
   8  11   3       21.78      -35.00     47.27 o 
   9  11   3      165.36      233.83     56.95 o 
  10  11   3      918.79      915.41     70.15 o 
  11  11   3        7.55       62.79     80.24 o 
  -8  12   3      332.22      426.33     67.91 o 
  -7  12   3      718.26      723.86     69.44 o 
  -6  12   3       89.09      102.09     60.45 o 
  -5  12   3       22.33      -64.80     54.81 o 
  -4  12   3       75.18      -40.12     56.59 o 
  -3  12   3      623.90      650.73     69.48 o 
  -2  12   3      932.42     1056.68     76.46 o 
  -1  12   3      964.76      979.80     59.24 o 
   0  12   3      190.15      143.07     76.54 o 
   1  12   3       53.85       -2.53     49.06 o 
   2  12   3        1.42      -37.93     45.89 o 
   3  12   3        2.18      -64.83     48.17 o 
   4  12   3      398.82      435.76     67.84 o 
   5  12   3      234.86      244.11     68.84 o 
   6  12   3       29.91       36.33     64.58 o 
 -26   0   4      317.71      277.18     80.38 o 
 -25   0   4        2.48      -17.47     66.14 o 
 -24   0   4       28.69       68.47     68.36 o 
 -23   0   4     3880.07     3966.74    127.06 o 
 -22   0   4      136.78      154.59     61.51 o 
 -21   0   4     1702.04     1539.96     79.77 o 
 -20   0   4      892.69      892.00     66.10 o 
 -19   0   4     5582.37     5210.70    128.25 o 
 -18   0   4        7.46      -23.50     71.33 o 
 -17   0   4      932.60      982.69     55.46 o 
 -16   0   4     2865.76     2727.64     84.76 o 
 -15   0   4       22.40        0.33     32.19 o 
 -14   0   4     9182.78     9149.05    208.51 o 
 -13   0   4     7734.22     7416.15    126.65 o 
 -12   0   4     2671.44     2667.00     68.18 o 
 -11   0   4     2897.76     2469.83     60.56 o 
 -10   0   4     5353.64     5092.03     88.69 o 
  -9   0   4    26673.80    25651.13    473.05 o 
  -8   0   4     1430.43     1464.43     38.48 o 
  -7   0   4      407.75      422.27     19.95 o 
  -6   0   4     1470.17     1338.28     46.45 o 
  -5   0   4     8722.66     9960.38    183.50 o 
  -4   0   4   161813.23   169930.91   2931.43 o 
  -3   0   4   249415.19   251911.69   3460.88 o 
  -2   0   4     3675.74     3913.90     46.56 o 
  -1   0   4     1789.14     1743.57     32.72 o 
   0   0   4   174700.63   174714.13   2164.41 o 
   1   0   4     9732.66     9238.37    174.31 o 
   2   0   4     3395.36     4693.97    101.07 o 
   3   0   4    29016.18    30046.79    533.66 o 
   4   0   4    34009.82    33039.98    588.02 o 
   5   0   4    41818.55    42097.16    746.00 o 
   6   0   4    34802.28    35384.41    636.00 o 
   8   0   4     3045.79     2964.61     96.22 o 
   9   0   4     1115.68     1116.48     69.67 o 
  10   0   4    49385.52    46736.50    847.83 o 
  11   0   4     2459.74     2218.12     79.37 o 
  12   0   4     6343.47     6272.68    221.02 o 
  13   0   4     3727.67     4073.79    143.94 o 
  14   0   4      167.38      143.67     64.82 o 
  15   0   4      754.57      730.36     84.73 o 
  16   0   4    15696.00    15478.45    347.86 o 
  17   0   4     1008.56     1058.03     95.71 o 
  18   0   4      591.40      389.69     85.24 o 
  19   0   4      468.35      449.13     97.24 o 
  20   0   4     1979.88     1994.83    129.40 o 
  21   0   4      157.50      238.35     95.44 o 
  22   0   4     3806.71     3628.69    187.59 o 
  23   0   4     1756.78     1643.19    141.37 o 
 -26   1   4       83.46       48.98     51.91 o 
 -25   1   4      393.81      317.90     53.49 o 
 -24   1   4      155.24      110.14     47.28 o 
 -23   1   4      444.12      378.33     47.39 o 
 -22   1   4      458.90      473.11     46.12 o 
 -21   1   4      336.69      283.94     42.07 o 
 -20   1   4      478.48      426.13     64.26 o 
 -19   1   4     4438.90     4154.52     79.75 o 
 -18   1   4      461.67      436.01     36.24 o 
 -17   1   4     6745.03     6535.25    145.48 o 
 -16   1   4     4270.11     4160.94    102.19 o 
 -15   1   4     4236.56     4132.96     67.92 o 
 -14   1   4     1816.09     1802.88     36.40 o 
 -13   1   4      475.00      409.32     25.16 o 
 -12   1   4     2395.43     2243.91     43.23 o 
 -11   1   4     4165.77     3750.39     46.91 o 
 -10   1   4    11549.09    10967.29    100.55 o 
  -9   1   4    29678.37    29981.42    244.16 o 
  -8   1   4       86.42      112.73     11.09 o 
  -7   1   4    19350.52    19763.84    163.01 o 
  -6   1   4    35608.25    36331.48    288.36 o 
  -5   1   4      751.13      755.61     15.88 o 
  -4   1   4    99853.33   105812.58   1074.67 o 
  -3   1   4       70.59      197.25     43.13 o 
  -2   1   4    20018.44    20592.47    214.64 o 
  -1   1   4     3491.54     3843.99     41.21 o 
   0   1   4    48191.63    49805.83    504.91 o 
   1   1   4     9383.77     9854.55    109.81 o 
   2   1   4     1773.53     1553.94     29.55 o 
   3   1   4     2431.26     2487.06     40.42 o 
   4   1   4     8965.15     8483.73    101.12 o 
   5   1   4     9524.38     9722.83    114.83 o 
   6   1   4     1703.90     1911.96     47.62 o 
   7   1   4      430.27      495.53     29.28 o 
   8   1   4     1104.96     1282.74     37.55 o 
   9   1   4     1719.70     1914.12     45.50 o 
  10   1   4      287.14      331.38     25.91 o 
  11   1   4     5995.41     6115.65     90.54 o 
  12   1   4       21.67        0.49     23.39 o 
  13   1   4       25.03       78.48     38.80 o 
  14   1   4     2104.37     2118.69     78.40 o 
  15   1   4       64.93      103.62     44.22 o 
  16   1   4     1528.11     1512.02     71.91 o 
  17   1   4      323.68      344.09     58.00 o 
  18   1   4      728.32      650.02     63.07 o 
  19   1   4      211.05      273.02     63.86 o 
  20   1   4     1762.46     1633.32    101.44 o 
  21   1   4        2.64       49.55     65.14 o 
  22   1   4      594.72      696.50     86.34 o 
  23   1   4      173.54      234.68    154.51 o 
 -26   2   4        2.03       34.65     58.88 o 
 -25   2   4      728.80      739.54     67.96 o 
 -24   2   4      145.51       88.40     47.58 o 
 -23   2   4      123.11       69.66     45.61 o 
 -22   2   4        3.79      -13.60     38.83 o 
 -21   2   4       23.94       -5.86     37.82 o 
 -20   2   4      963.62      917.38     56.28 o 
 -19   2   4     2283.95     2271.91     95.51 o 
 -18   2   4        4.32       -6.73     43.36 o 
 -17   2   4        6.00       10.75     27.91 o 
 -16   2   4      799.54      663.69     35.19 o 
 -15   2   4       12.83        6.14     23.32 o 
 -14   2   4     1660.64     1664.74     71.13 o 
 -13   2   4      334.87      317.22     20.13 o 
 -12   2   4    10539.91    10939.65    104.57 o 
 -11   2   4    10550.45    10840.73    102.10 o 
 -10   2   4     6625.13     6323.79     65.96 o 
  -9   2   4     1385.20     1391.19     33.90 o 
  -8   2   4       17.39       30.66     10.48 o 
  -7   2   4     1365.36     1352.79     25.29 o 
  -6   2   4      127.10      170.70     17.78 o 
  -5   2   4    19623.64    19968.67    182.96 o 
  -4   2   4    84117.03    85183.84   1060.63 o 
  -3   2   4     5672.88     5395.15     86.80 o 
  -2   2   4    34388.00    36298.47    373.75 o 
  -1   2   4      317.55      347.68     28.91 o 
   0   2   4     1009.13      829.96     19.22 o 
   1   2   4     5116.88     4860.10     63.38 o 
   2   2   4    28525.21    28887.92    302.24 o 
   3   2   4     4374.82     4105.30     62.05 o 
   4   2   4     2677.43     2769.92     46.34 o 
   5   2   4     6181.71     6424.32     94.03 o 
   6   2   4      213.31      419.87     43.38 o 
   7   2   4      184.74       79.75     18.25 o 
   8   2   4    22030.67    22240.06    245.68 o 
   9   2   4    18720.71    17971.11    223.40 o 
  10   2   4     1836.96     1734.52     47.45 o 
  11   2   4     7766.52     7475.53    148.84 o 
  12   2   4      990.21     1108.98     64.95 o 
  13   2   4      546.96      485.14     47.55 o 
  14   2   4     8558.57     8465.73    157.06 o 
  15   2   4     4446.20     4312.60    123.40 o 
  16   2   4     1261.11     1162.58     70.43 o 
  17   2   4       37.97        1.07     49.30 o 
  18   2   4      106.69       89.02     57.58 o 
  19   2   4     1516.02     1502.73     85.86 o 
  20   2   4      767.55      705.97     75.87 o 
  21   2   4       16.14       58.01     66.40 o 
  22   2   4       81.10       31.96     69.36 o 
  23   2   4      179.93       99.30     84.47 o 
 -25   3   4        8.33      -81.31     55.37 o 
 -24   3   4      945.32     1059.82     93.35 o 
 -23   3   4      237.84       78.45     52.92 o 
 -22   3   4        8.14       -1.57     47.88 o 
 -21   3   4      318.54      235.93     43.03 o 
 -20   3   4     1311.35     1413.74     53.81 o 
 -19   3   4       18.41       54.62     33.65 o 
 -18   3   4    11233.33    11043.52    135.98 o 
 -17   3   4      827.05      832.20     39.83 o 
 -16   3   4     4540.10     4451.59    108.30 o 
 -15   3   4     3368.66     3281.56     53.64 o 
 -14   3   4     8480.01     8184.54     88.75 o 
 -13   3   4     1331.34     1385.57     44.62 o 
 -12   3   4    16118.93    15911.02    143.98 o 
 -11   3   4    45108.72    44182.57    357.80 o 
 -10   3   4    15759.17    15885.16    140.23 o 
  -9   3   4      504.51      499.87     18.38 o 
  -8   3   4    20704.79    20633.65    173.41 o 
  -7   3   4     1969.16     2059.76     29.96 o 
  -6   3   4     3540.24     3636.98     40.79 o 
  -5   3   4    51783.83    50918.77    450.03 o 
  -4   3   4     2570.32     2639.31     33.29 o 
  -3   3   4     2527.21     3030.69     45.27 o 
  -2   3   4     1288.94     1346.36     32.65 o 
  -1   3   4     6777.72     6958.52     86.21 o 
   0   3   4    10660.08    11112.95    110.18 o 
   1   3   4    27245.04    27258.84    247.92 o 
   2   3   4      800.74      684.01     25.75 o 
   3   3   4      384.11      528.52     22.79 o 
   4   3   4    21005.52    21431.32    234.87 o 
   5   3   4    21119.83    21811.80    239.98 o 
   6   3   4    11109.51    11585.99    140.38 o 
   7   3   4    10796.92    10537.35    131.27 o 
   8   3   4       13.24       99.23     26.72 o 
   9   3   4     1904.63     1767.51     52.40 o 
  10   3   4     5600.74     5525.16    120.54 o 
  11   3   4     2622.23     2443.97     59.62 o 
  12   3   4     1392.63     1289.30     88.05 o 
  13   3   4      158.80      151.62     43.36 o 
  14   3   4     1441.39     1429.52     68.73 o 
  15   3   4    13733.74    13994.26    318.00 o 
  16   3   4       56.62       62.69     48.63 o 
  17   3   4      119.92       26.38     52.33 o 
  18   3   4      292.67      208.66     59.68 o 
  19   3   4      489.58      475.34     67.30 o 
  20   3   4      127.41      102.53     79.37 o 
  21   3   4     1572.15     1720.20    114.45 o 
  22   3   4       38.33      -26.84     70.50 o 
 -25   4   4        1.71       22.22     58.89 o 
 -24   4   4      272.53      239.29     64.32 o 
 -23   4   4      289.56      254.69     58.37 o 
 -22   4   4        8.94       31.04     57.23 o 
 -21   4   4      272.65      228.58     52.37 o 
 -20   4   4      301.42      161.41     48.30 o 
 -19   4   4     1521.96     1377.79     66.64 o 
 -18   4   4      245.23      295.29     38.38 o 
 -17   4   4       82.36       37.68     30.68 o 
 -16   4   4       90.83       83.71     25.67 o 
 -15   4   4      457.29      488.18     28.93 o 
 -14   4   4      334.32      341.52     32.19 o 
 -13   4   4     3252.95     3368.09     52.11 o 
 -12   4   4     2415.90     2671.72     45.86 o 
 -11   4   4     2441.02     2415.76     41.55 o 
 -10   4   4     1981.18     1914.16     35.40 o 
  -9   4   4      254.97      244.58     23.13 o 
  -8   4   4     1326.80     1177.52     30.64 o 
  -7   4   4    14414.21    15233.76    121.39 o 
  -6   4   4     2198.39     2398.57     30.53 o 
  -5   4   4      727.39      743.37     21.08 o 
  -4   4   4    19878.74    20227.60    193.72 o 
  -3   4   4     8814.02     9378.29     99.84 o 
  -2   4   4     6180.49     6222.08    156.86 o 
  -1   4   4       38.47       59.53     13.72 o 
   0   4   4      910.13      826.21     25.99 o 
   1   4   4     9847.28     9450.30     95.63 o 
   2   4   4       41.95       91.40     13.82 o 
   3   4   4    12158.16    12511.92    131.06 o 
   4   4   4     5665.34     5442.59    125.71 o 
   5   4   4     1500.38     1631.50     45.72 o 
   6   4   4     5559.45     5635.72     86.31 o 
   7   4   4     3045.15     3056.66     67.76 o 
   8   4   4       26.19        1.32     24.70 o 
   9   4   4     8851.36     9031.56    124.84 o 
  10   4   4       14.20       49.06     28.67 o 
  11   4   4     3060.61     3298.63    150.64 o 
  12   4   4        4.10        4.30     99.66 o 
  13   4   4        2.83      -25.66     39.07 o 
  14   4   4      108.00      112.23     56.14 o 
  15   4   4     1116.12     1048.79     69.82 o 
  16   4   4       33.87      -29.71     52.42 o 
  17   4   4       87.73      127.45     58.66 o 
  18   4   4       11.91      -14.00     69.03 o 
  19   4   4       16.35       31.88     79.24 o 
  20   4   4      350.03      451.62     94.93 o 
  21   4   4      118.99      135.76     72.18 o 
  22   4   4        5.78     -105.55     70.36 o 
 -24   5   4      286.88      285.22    124.89 o 
 -23   5   4      157.82      167.17     59.11 o 
 -22   5   4      222.87      274.33     59.19 o 
 -21   5   4      245.43      172.03     51.47 o 
 -20   5   4       10.94      110.24     48.30 o 
 -19   5   4      948.32      981.55     60.44 o 
 -18   5   4       16.95       25.34     40.55 o 
 -17   5   4       42.44      -21.85     50.13 o 
 -16   5   4      273.70      293.86     34.24 o 
 -15   5   4     2910.87     2921.91     54.37 o 
 -14   5   4     1543.59     1456.57     40.78 o 
 -13   5   4       63.21       75.81     26.11 o 
 -12   5   4      175.18      190.38     21.50 o 
 -11   5   4      995.92     1023.89     41.75 o 
 -10   5   4     1019.75      953.74     25.38 o 
  -9   5   4     1598.41     1489.73     47.29 o 
  -8   5   4     1515.18     1471.56     28.07 o 
  -7   5   4     2009.70     1934.72     30.72 o 
  -6   5   4    11502.34    12356.68    102.91 o 
  -5   5   4     2756.64     2917.89     36.86 o 
  -4   5   4     3051.12     2932.48     47.86 o 
  -3   5   4     2741.45     2848.25     50.28 o 
  -2   5   4     2787.92     2935.58     48.54 o 
  -1   5   4     5873.75     5577.75     71.96 o 
   0   5   4    22304.23    23148.49    224.93 o 
   1   5   4       48.27       95.71     16.92 o 
   2   5   4    19433.96    20363.33    197.89 o 
   3   5   4      913.46     1058.81     33.33 o 
   4   5   4       24.32      100.10     21.02 o 
   5   5   4    10781.74    10088.50    148.93 o 
   6   5   4      741.20      712.17     30.87 o 
   7   5   4      172.25      102.12     27.31 o 
   8   5   4       68.77       97.22     28.57 o 
   9   5   4     1115.04     1044.57     46.10 o 
  10   5   4      119.68      156.15     35.33 o 
  11   5   4     6711.89     6748.99    201.24 o 
  12   5   4     1941.21     1897.70     79.11 o 
  13   5   4       24.17       20.12     43.17 o 
  14   5   4      103.91       38.62     46.78 o 
  15   5   4     2135.25     2060.18     87.84 o 
  16   5   4      294.49      246.58     59.48 o 
  17   5   4      241.53      359.60     62.39 o 
  18   5   4      825.25      690.60     72.43 o 
  19   5   4       12.98       -5.62     70.11 o 
  20   5   4      141.43       64.82     68.79 o 
  21   5   4      318.54      181.67     74.46 o 
 -23   6   4      108.21        0.40     76.09 o 
 -22   6   4      278.35      309.63     77.96 o 
 -21   6   4      138.34       99.71     69.55 o 
 -20   6   4     3309.31     3398.23    120.88 o 
 -19   6   4     1131.33     1173.17     82.08 o 
 -18   6   4        0.95      -45.72     55.23 o 
 -17   6   4       52.73       59.15     43.53 o 
 -16   6   4      421.29      512.02     45.40 o 
 -15   6   4     2750.80     2657.41     80.89 o 
 -14   6   4     6381.97     6381.67    110.82 o 
 -13   6   4      346.51      330.15     39.24 o 
 -12   6   4      821.94      760.80     49.71 o 
 -11   6   4     2016.79     2072.49     49.30 o 
 -10   6   4     2904.23     2735.95     47.41 o 
  -9   6   4    11571.34    11280.09    111.82 o 
  -8   6   4     3634.72     3715.62     68.41 o 
  -7   6   4     2509.53     2519.96     91.07 o 
  -6   6   4       49.95       27.55     17.20 o 
  -5   6   4      667.84      683.14     27.84 o 
  -4   6   4     2805.28     2494.71     41.01 o 
  -3   6   4     3148.62     2791.82     51.83 o 
  -2   6   4      249.68      275.39     23.40 o 
  -1   6   4     6164.69     6082.26    124.44 o 
   0   6   4    13028.89    13114.68    142.22 o 
   1   6   4     4730.54     4495.98     84.96 o 
   2   6   4      580.62      556.38     34.33 o 
   3   6   4      209.63      184.29     21.88 o 
   4   6   4     4075.54     3877.39     66.18 o 
   5   6   4       13.54       24.47     24.65 o 
   6   6   4    10499.29    10569.97    166.14 o 
   7   6   4     1066.36     1028.31     38.95 o 
   8   6   4        0.24      -38.85     27.44 o 
   9   6   4       18.41       38.44     33.64 o 
  10   6   4     4482.81     4360.14     89.30 o 
  11   6   4        1.50      -20.89     42.51 o 
  12   6   4      322.73      331.03     52.54 o 
  13   6   4     1212.01     1158.49     84.46 o 
  14   6   4      285.44      221.28     55.21 o 
  15   6   4      168.80      123.91     61.88 o 
  16   6   4     1244.57     1370.03     81.90 o 
  17   6   4      731.63      821.47     92.89 o 
  18   6   4        7.20      -70.68     61.56 o 
  19   6   4     2201.79     2263.72    180.04 o 
  20   6   4      304.90      319.80     84.37 o 
 -22   7   4       11.05      -48.31     94.54 o 
 -21   7   4       42.48       64.65     67.83 o 
 -20   7   4      235.76      336.39    194.58 o 
 -19   7   4        0.61        5.80    114.71 o 
 -18   7   4       72.70       19.57     64.38 o 
 -17   7   4        3.24      -60.02     45.94 o 
 -16   7   4     2240.38     2171.68    110.74 o 
 -15   7   4       29.42       28.91     42.59 o 
 -14   7   4      217.11      246.10     41.78 o 
 -13   7   4       22.72      -14.09     35.73 o 
 -12   7   4      194.83      166.82     38.19 o 
 -11   7   4      221.57      239.31     36.94 o 
 -10   7   4      993.28     1060.76     40.35 o 
  -9   7   4      277.12      342.26     55.84 o 
  -8   7   4     3432.48     3478.57     64.77 o 
  -7   7   4     2131.13     2267.84     44.67 o 
  -6   7   4     5601.12     5630.26     62.04 o 
  -5   7   4      610.42      566.03     26.03 o 
  -4   7   4       33.18        4.96     23.23 o 
  -3   7   4     8379.73     8376.64    105.04 o 
  -2   7   4     3682.41     3639.86     63.82 o 
  -1   7   4     3572.70     3510.34     62.44 o 
   0   7   4     3315.57     3162.56     60.14 o 
   1   7   4      169.76      172.69     23.20 o 
   2   7   4      738.10      629.52     29.17 o 
   3   7   4     4094.05     4330.83     64.53 o 
   4   7   4      697.74      703.07     40.26 o 
   5   7   4    10012.12     9626.34    120.18 o 
   6   7   4       16.70       24.79     27.94 o 
   7   7   4     3347.42     3542.64     68.91 o 
   8   7   4      508.93      575.31     39.46 o 
   9   7   4      455.57      419.25     37.16 o 
  10   7   4       89.74      124.04     43.60 o 
  11   7   4     3709.40     3828.06    135.90 o 
  12   7   4      326.03      349.13     56.70 o 
  13   7   4     2821.97     3107.01    102.35 o 
  14   7   4        4.05       13.81     55.92 o 
  15   7   4     1176.19     1276.31     84.11 o 
  16   7   4       73.72      119.30     69.29 o 
  17   7   4       95.48      -15.28     62.70 o 
  18   7   4      206.79      231.79     70.76 o 
  19   7   4      595.07      751.94    167.52 o 
 -20   8   4        4.27     -143.92    106.68 o 
 -19   8   4      819.06      912.56    119.95 o 
 -18   8   4       31.44       24.35     62.22 o 
 -17   8   4       31.30       -3.16     61.06 o 
 -16   8   4     1333.81     1401.78     84.36 o 
 -15   8   4      585.24      692.06     72.65 o 
 -14   8   4        1.19       26.30     79.62 o 
 -13   8   4     2943.86     3010.90    106.92 o 
 -12   8   4      400.14      295.04     57.38 o 
 -11   8   4       91.69      133.15     52.70 o 
 -10   8   4     2779.79     2866.06     78.42 o 
  -9   8   4        4.17       10.77     36.02 o 
  -8   8   4      123.86      130.99     37.62 o 
  -7   8   4     1592.84     1554.52     60.09 o 
  -6   8   4     1146.08     1228.91     54.99 o 
  -5   8   4      469.03      486.04     28.35 o 
  -4   8   4     1075.23     1091.02     41.94 o 
  -3   8   4      259.69      304.54     36.47 o 
  -2   8   4       80.09       64.74     28.12 o 
  -1   8   4     1100.73     1057.52     41.76 o 
   0   8   4     5394.32     5307.85    116.81 o 
   1   8   4       20.48       15.05     25.32 o 
   2   8   4     1298.59     1168.70     54.24 o 
   3   8   4      325.48      357.47     29.76 o 
   4   8   4     1421.68     1422.17     83.91 o 
   5   8   4       32.86      -14.48     30.94 o 
   6   8   4     4023.64     4058.93     78.87 o 
   7   8   4       70.08       85.33     33.40 o 
   8   8   4      116.87       73.90     34.69 o 
   9   8   4      131.93       72.51     35.47 o 
  10   8   4      225.49      266.34     50.61 o 
  11   8   4      265.35      412.39     62.26 o 
  12   8   4       28.66       15.08     54.96 o 
  13   8   4        2.49       -9.36     54.40 o 
  14   8   4      375.61      430.75     65.93 o 
  15   8   4       64.61       58.54     64.75 o 
  16   8   4     1011.65     1164.58     86.08 o 
  17   8   4       38.27      -85.48     65.54 o 
 -18   9   4      185.61      132.78     71.18 o 
 -17   9   4      583.03      603.96     76.19 o 
 -16   9   4        0.06       71.80     63.95 o 
 -15   9   4     1408.17     1652.69    143.42 o 
 -14   9   4      104.84      104.53     60.59 o 
 -13   9   4       17.04      -36.37     59.37 o 
 -12   9   4       45.60       38.89     55.19 o 
 -11   9   4       32.04       55.41    110.88 o 
 -10   9   4     2177.98     1883.20    122.97 o 
  -9   9   4      568.04      514.11     48.56 o 
  -8   9   4       35.11       34.10     41.85 o 
  -7   9   4      156.39      254.13     44.34 o 
  -6   9   4       15.49       19.40     39.25 o 
  -5   9   4     1696.80     1690.65     76.27 o 
  -4   9   4      106.89       -2.50     39.28 o 
  -3   9   4       18.29       51.85     40.00 o 
  -2   9   4     1354.65     1377.64     62.51 o 
  -1   9   4      206.55      117.50     34.35 o 
   0   9   4     1598.86     1659.65     46.81 o 
   1   9   4     1255.04     1310.22     44.53 o 
   2   9   4     1449.20     1452.60     46.77 o 
   3   9   4       53.33      105.84     29.33 o 
   4   9   4     3330.84     3519.14     78.85 o 
   5   9   4      663.03      554.75     44.94 o 
   6   9   4     4156.53     4413.06     92.57 o 
   7   9   4      184.74      167.00     38.83 o 
   8   9   4     1316.14     1252.82     68.53 o 
   9   9   4       13.02      -13.00     40.94 o 
  10   9   4      332.70      326.00     51.02 o 
  11   9   4      588.45      526.19     55.44 o 
  12   9   4     2785.78     2979.48    134.24 o 
  13   9   4       24.56      -88.98     59.32 o 
  14   9   4     1588.82     1714.11     94.09 o 
  15   9   4       93.87      131.08    101.69 o 
  16   9   4      102.40      218.64    118.67 o 
 -16  10   4       17.99      -53.36     66.22 o 
 -15  10   4      963.58     1006.86     89.10 o 
 -14  10   4      136.78      126.98     94.55 o 
 -13  10   4      291.68      342.00     68.57 o 
 -12  10   4        3.48       39.03     61.30 o 
 -11  10   4       26.28      120.94     63.27 o 
 -10  10   4       53.69       57.29     58.12 o 
  -9  10   4      204.09      234.94     53.08 o 
  -8  10   4     2780.28     2858.98     90.82 o 
  -7  10   4      168.77      112.23     47.41 o 
  -6  10   4     1600.58     1410.51     68.15 o 
  -5  10   4      303.33      288.18     65.88 o 
  -4  10   4        0.05      -34.59     50.80 o 
  -3  10   4        0.26      -22.03     53.61 o 
  -2  10   4      871.52      918.21     59.09 o 
  -1  10   4        0.93       16.63     44.43 o 
   0  10   4       12.51       -7.54     37.38 o 
   1  10   4       77.87       33.83     33.06 o 
   2  10   4     1099.91     1078.71     45.15 o 
   3  10   4        2.08      -33.57     32.45 o 
   4  10   4       68.68       60.65     40.21 o 
   5  10   4        5.81       74.06     41.88 o 
   6  10   4       13.07      -28.97     42.21 o 
   7  10   4       37.09      -20.40     60.33 o 
   8  10   4      560.43      675.15     51.51 o 
   9  10   4       84.51       82.50     52.06 o 
  10  10   4      539.14      438.88     59.17 o 
  11  10   4        6.24       59.42     54.20 o 
  12  10   4      243.19      276.83     69.24 o 
  13  10   4       46.31      -49.78     65.51 o 
 -13  11   4       99.02       43.09     70.13 o 
 -12  11   4       15.20       79.99     70.92 o 
 -11  11   4      303.54      288.16     71.29 o 
 -10  11   4       43.11      -28.66     79.50 o 
  -9  11   4      286.32      265.12     57.60 o 
  -8  11   4      960.84     1018.94     69.72 o 
  -7  11   4      114.35       97.49     54.23 o 
  -6  11   4      589.58      725.64     64.92 o 
  -5  11   4     1165.98     1026.26     67.89 o 
  -4  11   4       97.33       61.71     50.41 o 
  -3  11   4      154.01      149.59     52.82 o 
  -2  11   4      455.27      423.72     58.67 o 
  -1  11   4     1267.23     1425.76     55.98 o 
   0  11   4      183.77      204.84     52.20 o 
   1  11   4      146.79       93.86     46.23 o 
   2  11   4        2.86       14.38     47.91 o 
   3  11   4        0.56      -35.68     42.49 o 
   4  11   4        5.74      -46.62     55.85 o 
   5  11   4      806.51      832.91     56.01 o 
   6  11   4      434.45      491.77     53.12 o 
   7  11   4        0.92      -68.92     45.95 o 
   8  11   4      272.92      322.89     52.96 o 
   9  11   4      110.68      133.57     52.34 o 
  10  11   4        2.46      -47.45     50.88 o 
  -8  12   4       10.62       30.93     58.78 o 
  -7  12   4       78.80      111.31     59.69 o 
  -6  12   4       47.49      -23.74     56.44 o 
  -5  12   4       33.05       29.55     56.68 o 
  -4  12   4      715.95      629.89     74.36 o 
  -3  12   4      932.94     1067.89     78.98 o 
  -2  12   4      401.08      356.91     47.31 o 
  -1  12   4      758.55      757.19     60.73 o 
   0  12   4      729.84      829.16     78.71 o 
   1  12   4      433.85      480.90     57.07 o 
   2  12   4       24.77      -42.68     48.27 o 
   3  12   4       17.89      -77.49     56.89 o 
   4  12   4        0.32      -84.47     59.71 o 
   5  12   4       70.37      -58.51     60.95 o 
 -26   1   5       39.56      -47.53     55.13 o 
 -25   1   5       12.26      -23.87     48.96 o 
 -24   1   5     1362.67     1347.63     60.06 o 
 -23   1   5      665.66      754.28     51.87 o 
 -22   1   5       47.64       15.83     39.22 o 
 -21   1   5      564.45      622.81     59.01 o 
 -20   1   5     1004.22      993.92     55.72 o 
 -19   1   5      221.61      241.72     34.82 o 
 -18   1   5      874.41      825.49     40.57 o 
 -17   1   5      989.89      961.83     48.92 o 
 -16   1   5     2522.17     2385.92     54.87 o 
 -15   1   5     1433.67     1329.68     54.59 o 
 -14   1   5     8015.00     7633.25     81.42 o 
 -13   1   5      730.83      836.74     25.79 o 
 -12   1   5     4557.47     4740.51     59.25 o 
 -11   1   5     1427.76     1316.14     29.58 o 
 -10   1   5    19813.37    19535.64    166.12 o 
  -9   1   5     1800.97     1760.03     31.84 o 
  -8   1   5       99.88       80.85     12.72 o 
  -7   1   5     3541.86     3427.97     34.81 o 
  -6   1   5       20.79       59.55     17.04 o 
  -5   1   5   107676.34   116504.78   1172.74 o 
  -4   1   5    49941.30    54873.16    479.33 o 
  -3   1   5     4957.45     5267.80     62.32 o 
  -2   1   5    12845.39    14242.10    130.54 o 
  -1   1   5    10123.55    10400.97     98.68 o 
   0   1   5    18496.62    18762.76    244.99 o 
   1   1   5     3632.38     3538.01     51.90 o 
   2   1   5     3667.67     3710.53     65.50 o 
   3   1   5     1558.31     1772.15     35.35 o 
   4   1   5     1070.67     1212.19     31.89 o 
   5   1   5    15551.11    16055.19    219.64 o 
   6   1   5     3823.72     3323.45     94.43 o 
   7   1   5       99.92      129.80     24.10 o 
   8   1   5     4269.05     4181.72     67.88 o 
   9   1   5    13105.92    13032.64    157.48 o 
  10   1   5     3501.50     3585.16     67.17 o 
  11   1   5     2693.79     2493.60     98.25 o 
  12   1   5     1487.39     1409.90     48.57 o 
  13   1   5       43.71       32.22     39.65 o 
  14   1   5      288.67      262.54     46.28 o 
  15   1   5     1098.06     1139.43     65.23 o 
  16   1   5     1734.15     1851.99     83.92 o 
  17   1   5     2671.65     2728.76    163.08 o 
  18   1   5      607.64      677.41     70.18 o 
  19   1   5      775.52      855.73     74.25 o 
  20   1   5      198.30      250.68     66.49 o 
  21   1   5       14.79      -21.34     67.76 o 
  22   1   5     1321.02     1471.14     94.90 o 
  23   1   5      447.69      431.74     81.82 o 
 -26   2   5      230.38      193.55     61.43 o 
 -25   2   5      346.24      363.87     62.88 o 
 -24   2   5       90.49       36.08     56.76 o 
 -23   2   5      286.65      245.21     54.86 o 
 -22   2   5       13.07      -40.18     43.24 o 
 -21   2   5       72.32       59.49     39.78 o 
 -20   2   5        5.95      -23.43     42.31 o 
 -19   2   5     5088.86     4956.04    115.01 o 
 -18   2   5      718.77      649.93     46.11 o 
 -17   2   5       21.71        8.02     27.77 o 
 -16   2   5     1319.11     1289.44     52.01 o 
 -15   2   5     2690.70     2697.07     47.86 o 
 -14   2   5      177.09      216.84     31.92 o 
 -13   2   5     3046.73     2945.11     45.73 o 
 -12   2   5      863.99      820.33     36.12 o 
 -11   2   5     1077.17      934.59     35.45 o 
 -10   2   5      208.23      217.55     15.75 o 
  -9   2   5    12944.40    12727.70    113.83 o 
  -8   2   5       74.05       53.71     11.25 o 
  -7   2   5      647.93      646.22     21.33 o 
  -6   2   5     5303.00     5346.61     58.51 o 
  -5   2   5    20833.83    22935.91    303.95 o 
  -4   2   5    15097.56    16449.02    223.43 o 
  -3   2   5     3293.29     3842.62     69.40 o 
  -2   2   5    11733.97    12599.16    138.29 o 
  -1   2   5     1175.42     1336.85     23.79 o 
   0   2   5    30888.13    31329.98    322.11 o 
   1   2   5     7557.98     7537.25     91.44 o 
   2   2   5      765.73      982.66     30.30 o 
   3   2   5     2768.37     2847.15     51.39 o 
   4   2   5    23306.93    23590.40    333.84 o 
   5   2   5      428.82      511.96     45.61 o 
   6   2   5     1538.55     1579.37     39.97 o 
   7   2   5     1063.70      994.12     36.41 o 
   8   2   5     2147.95     2478.84    125.03 o 
   9   2   5     1125.62     1204.54     41.88 o 
  10   2   5    18034.28    18471.91    227.99 o 
  11   2   5      751.88      709.87     36.37 o 
  12   2   5       16.54       30.38     42.62 o 
  13   2   5      159.43      209.41     84.60 o 
  14   2   5     7985.68     8057.35    154.73 o 
  15   2   5     3354.35     3347.92    142.03 o 
  16   2   5       63.81       30.12     74.65 o 
  17   2   5       90.85       78.11     56.23 o 
  18   2   5        2.40       41.61     59.39 o 
  19   2   5        0.79      -11.11     60.50 o 
  20   2   5     1704.04     1819.14     92.92 o 
  21   2   5      237.44      212.35    103.48 o 
  22   2   5        3.64       -8.56     70.90 o 
 -26   3   5        1.75     -106.84     86.06 o 
 -25   3   5      304.44      267.19     64.69 o 
 -24   3   5       87.28      145.42     57.44 o 
 -23   3   5      445.45      516.12     76.54 o 
 -22   3   5      384.03      432.68     54.54 o 
 -21   3   5       42.21       36.77     47.33 o 
 -20   3   5      335.75      338.23     55.02 o 
 -19   3   5      408.06      428.54     41.62 o 
 -18   3   5     2101.48     1950.14     63.57 o 
 -17   3   5       99.87       94.84     29.74 o 
 -16   3   5      318.52      377.13     31.76 o 
 -15   3   5     1375.67     1314.67     36.35 o 
 -14   3   5     3838.93     3818.36     55.56 o 
 -13   3   5     1501.68     1513.09     38.94 o 
 -12   3   5      127.87      163.54     19.49 o 
 -11   3   5     2925.29     2989.75     55.47 o 
 -10   3   5     3075.71     2861.18     41.74 o 
  -9   3   5     4314.77     4213.06     50.12 o 
  -8   3   5     2851.61     2929.19     38.38 o 
  -7   3   5     3891.51     3879.62     43.88 o 
  -6   3   5      874.58      957.56     21.41 o 
  -5   3   5      482.98      514.81     14.82 o 
  -4   3   5     7606.58     7866.94     78.10 o 
  -3   3   5      512.70      557.59     18.67 o 
  -2   3   5     1200.95     1569.56     31.35 o 
  -1   3   5       36.59       14.51     19.15 o 
   0   3   5     4196.30     4424.83     54.17 o 
   1   3   5      494.99      484.79     19.76 o 
   2   3   5      925.28      827.03     28.64 o 
   3   3   5       46.36       44.10     16.35 o 
   4   3   5      926.93      906.67     50.75 o 
   5   3   5       13.34       31.12     18.70 o 
   6   3   5      704.49      765.28     33.64 o 
   7   3   5      538.84      430.46     27.88 o 
   8   3   5     6742.41     6998.96    100.09 o 
   9   3   5    13030.97    13271.28    163.95 o 
  10   3   5     1582.87     1649.14     53.52 o 
  11   3   5       15.08       22.25     33.10 o 
  12   3   5      618.89      688.18     50.35 o 
  13   3   5      832.73      729.90     55.40 o 
  14   3   5     1077.52     1137.14     64.42 o 
  15   3   5     1254.03     1285.94     99.28 o 
  16   3   5       71.80       94.26     52.86 o 
  17   3   5      565.20      552.45     64.43 o 
  18   3   5      101.56      118.71     61.87 o 
  19   3   5      213.50      209.82    178.26 o 
  20   3   5       95.04      137.15     70.30 o 
  21   3   5      285.31      303.33     76.90 o 
  22   3   5       38.28       35.42    118.16 o 
 -25   4   5      224.59      264.73     61.75 o 
 -24   4   5        2.73      -53.34     55.52 o 
 -23   4   5      605.57      498.47     59.64 o 
 -22   4   5      589.33      575.55     58.24 o 
 -21   4   5      233.72      266.19     53.58 o 
 -20   4   5      884.22      904.67     60.02 o 
 -19   4   5     1475.88     1327.50     59.71 o 
 -18   4   5     4521.54     4548.85     97.41 o 
 -17   4   5     1928.88     1714.84     63.20 o 
 -16   4   5     3051.16     2894.48     54.58 o 
 -15   4   5      320.20      330.48     26.48 o 
 -14   4   5      495.88      591.67     28.31 o 
 -13   4   5     1158.12     1144.58     33.48 o 
 -12   4   5     8367.01     8253.64     86.97 o 
 -11   4   5    12325.67    12084.71    121.96 o 
 -10   4   5    17221.52    16178.26    144.05 o 
  -9   4   5     3331.92     3120.02     42.75 o 
  -8   4   5     4047.44     3640.26     45.25 o 
  -7   4   5      178.28      219.60     15.35 o 
  -6   4   5     5205.69     5598.92     58.06 o 
  -5   4   5    22625.31    21808.99    178.56 o 
  -4   4   5    20111.10    20179.39    189.12 o 
  -3   4   5     2598.14     2979.10     56.35 o 
  -2   4   5     9759.40     9521.25    116.62 o 
  -1   4   5     4499.17     4494.42     69.47 o 
   0   4   5     7101.41     7338.79     83.14 o 
   1   4   5    26929.94    26654.18    247.91 o 
   2   4   5      276.04      300.57     23.34 o 
   3   4   5     6223.76     6090.57    108.75 o 
   4   4   5      807.67      932.87     41.23 o 
   5   4   5    21770.92    21607.41    243.99 o 
   6   4   5     4873.21     4805.24     79.65 o 
   7   4   5     6723.69     6943.82    102.08 o 
   8   4   5      804.73      818.92     41.75 o 
   9   4   5     4181.59     4099.02     87.17 o 
  10   4   5     1469.47     1417.29     53.64 o 
  11   4   5    17533.92    17576.53    384.62 o 
  12   4   5     1815.24     1789.64    173.39 o 
  13   4   5     1667.04     1546.72     72.33 o 
  14   4   5      565.07      566.01     56.57 o 
  15   4   5      710.44      661.16     96.33 o 
  16   4   5     1183.10     1273.21     74.71 o 
  17   4   5     1464.80     1396.36     82.83 o 
  18   4   5      416.74      303.40     88.18 o 
  19   4   5      573.51      383.25     73.80 o 
  20   4   5     1394.05     1467.72     91.50 o 
  21   4   5      832.33     1179.38     90.77 o 
 -24   5   5     2306.62     2384.62     91.87 o 
 -23   5   5      112.28       67.00     58.51 o 
 -22   5   5     1189.21     1271.76     69.07 o 
 -21   5   5      164.80      133.07     52.89 o 
 -20   5   5     1001.20     1037.91     61.78 o 
 -19   5   5       51.05      -15.34     43.07 o 
 -18   5   5     1920.11     2000.35    138.91 o 
 -17   5   5     2829.40     2873.41     66.48 o 
 -16   5   5     4567.75     4478.94     77.26 o 
 -15   5   5      901.21      845.16     40.05 o 
 -14   5   5    13668.66    13343.71    149.14 o 
 -13   5   5     1429.67     1400.51     45.46 o 
 -12   5   5      367.63      379.49     24.41 o 
 -11   5   5     4978.81     4660.14     59.42 o 
 -10   5   5      307.93      264.88     19.75 o 
  -9   5   5      953.92      824.24     31.67 o 
  -8   5   5     6287.84     6196.81     66.57 o 
  -7   5   5       44.03       77.36     14.40 o 
  -6   5   5      538.59      546.36     21.72 o 
  -5   5   5     2889.53     2672.14     37.96 o 
  -4   5   5     7913.49     7500.95     88.38 o 
  -3   5   5     5990.37     5877.04    107.90 o 
  -2   5   5     1639.11     1660.22     42.82 o 
  -1   5   5     7950.05     7464.92     88.89 o 
   0   5   5     8122.99     8774.82     90.18 o 
   1   5   5     2990.44     3408.35     49.08 o 
   2   5   5     4655.71     4068.14     60.40 o 
   3   5   5      938.84     1023.08     40.18 o 
   4   5   5     2621.14     2650.09     69.64 o 
   5   5   5     4065.61     3614.79     70.86 o 
   6   5   5     5110.46     5252.27    101.40 o 
   7   5   5     2483.69     2143.15     59.36 o 
   8   5   5     1806.41     1746.95    125.69 o 
   9   5   5     8845.91     8821.76    128.13 o 
  10   5   5      596.37      684.57     41.88 o 
  11   5   5       62.41       49.53     40.59 o 
  12   5   5      694.41      753.36     58.61 o 
  13   5   5       82.82      129.47     52.03 o 
  14   5   5      754.24      676.05     77.70 o 
  15   5   5     6895.09     6697.27    147.13 o 
  16   5   5       13.31       21.20     56.35 o 
  17   5   5     1242.79     1432.10     82.92 o 
  18   5   5       36.59      -17.34     63.83 o 
  19   5   5      265.55      400.82     72.36 o 
  20   5   5       18.44      -38.28     68.11 o 
 -23   6   5        5.59      -97.79     72.55 o 
 -22   6   5       16.20      -72.14     68.73 o 
 -21   6   5        4.40       39.31     97.49 o 
 -20   6   5      177.47      128.22     66.20 o 
 -19   6   5       44.59      -41.80     58.40 o 
 -18   6   5      175.56      262.29     60.24 o 
 -17   6   5       40.19      111.12     42.47 o 
 -16   6   5      180.85      238.98     42.34 o 
 -15   6   5      679.57      685.93     47.35 o 
 -14   6   5       43.92       41.13     36.06 o 
 -13   6   5        2.60      -22.86     33.31 o 
 -12   6   5      442.95      526.61     39.34 o 
 -11   6   5      370.62      413.61     36.45 o 
 -10   6   5     2343.64     2229.68     62.67 o 
  -9   6   5     7004.65     7066.21     79.49 o 
  -8   6   5     3118.22     2890.43     46.45 o 
  -7   6   5      136.42      152.65     19.16 o 
  -6   6   5      291.13      269.90     17.57 o 
  -5   6   5     3017.19     3087.44     58.25 o 
  -4   6   5     7094.33     7178.39     89.51 o 
  -3   6   5    15408.05    15567.91    163.10 o 
  -2   6   5     2878.03     2631.55     55.07 o 
  -1   6   5      179.18      185.22     22.63 o 
   0   6   5      621.91      610.38     23.41 o 
   1   6   5       85.45      110.97     20.43 o 
   2   6   5     2826.01     2649.22     47.73 o 
   3   6   5     4097.07     3873.51     65.63 o 
   4   6   5     3086.22     2850.04     56.38 o 
   5   6   5     1112.42     1062.74     48.15 o 
   6   6   5      512.75      612.24     40.52 o 
   7   6   5      150.65      163.23     57.12 o 
   8   6   5      132.39      126.83     35.00 o 
   9   6   5     1402.50     1536.14     57.71 o 
  10   6   5     1375.95     1705.95     64.99 o 
  11   6   5        0.64      -23.99     42.53 o 
  12   6   5        3.45        8.37     48.06 o 
  13   6   5      166.35       53.55     52.46 o 
  14   6   5       33.10        0.13     57.46 o 
  15   6   5       31.11      -81.20     54.14 o 
  16   6   5      589.20      659.01     72.82 o 
  17   6   5       83.20        8.72     65.11 o 
  18   6   5        1.38      -40.77     67.95 o 
  19   6   5       60.60       96.97     75.24 o 
 -22   7   5      394.65      525.45     85.99 o 
 -21   7   5      471.29      538.17     82.47 o 
 -20   7   5      476.45      454.87     75.79 o 
 -19   7   5      492.47      277.07     73.64 o 
 -18   7   5       68.05       61.04     64.29 o 
 -17   7   5      694.61      680.89     55.48 o 
 -16   7   5       66.94       82.32     44.98 o 
 -15   7   5     2354.98     2442.70     77.86 o 
 -14   7   5     1459.77     1561.09     61.14 o 
 -13   7   5      549.44      543.54     69.36 o 
 -12   7   5      262.18      303.25     39.78 o 
 -11   7   5       62.06       74.12     34.68 o 
 -10   7   5     5878.12     5559.48     84.02 o 
  -9   7   5       39.47       -2.34     26.01 o 
  -8   7   5     2516.02     2376.39     55.28 o 
  -7   7   5       35.55       25.79     24.34 o 
  -6   7   5       85.86       83.46     20.50 o 
  -5   7   5      735.73      844.48     28.96 o 
  -4   7   5    10100.60     9310.79    112.81 o 
  -3   7   5     1004.72      963.96     37.49 o 
  -2   7   5     1569.01     1551.90     44.68 o 
  -1   7   5     3058.82     3166.97     60.15 o 
   0   7   5      930.59     1010.41     31.51 o 
   1   7   5     1152.85     1129.34     35.66 o 
   2   7   5     2507.72     2586.78     50.96 o 
   3   7   5     1753.71     1815.48     44.72 o 
   4   7   5      278.39      265.21     31.38 o 
   5   7   5    10803.56    10929.46    133.91 o 
   6   7   5     4408.18     4333.77    105.72 o 
   7   7   5       18.55       69.93     36.28 o 
   8   7   5       12.24       23.35     34.96 o 
   9   7   5       43.92       10.32     37.79 o 
  10   7   5     1163.08     1138.17     64.51 o 
  11   7   5     3151.67     3447.94    102.85 o 
  12   7   5      219.11      254.25     54.58 o 
  13   7   5      458.54      355.03    124.66 o 
  14   7   5      248.38      362.27    110.50 o 
  15   7   5      205.47      265.68     63.22 o 
  16   7   5     3226.43     3599.99    193.33 o 
  17   7   5      274.70      352.45     74.64 o 
  18   7   5      150.60      300.63    133.59 o 
 -20   8   5      244.39      233.76    120.71 o 
 -19   8   5      284.80      204.66    103.35 o 
 -18   8   5      207.97      236.66    103.36 o 
 -17   8   5      292.54      501.92    107.18 o 
 -16   8   5        0.84        3.85     60.48 o 
 -15   8   5     1258.51     1425.74     85.87 o 
 -14   8   5      471.39      614.71     64.87 o 
 -13   8   5       71.88       37.92     54.03 o 
 -12   8   5       16.37        8.51     51.48 o 
 -11   8   5     1487.83     1483.23    100.93 o 
 -10   8   5      766.24      698.39     56.58 o 
  -9   8   5     1637.93     1793.56     65.71 o 
  -8   8   5     1650.41     1727.05     65.66 o 
  -7   8   5       51.86      122.43     37.43 o 
  -6   8   5     3015.80     2930.69     86.62 o 
  -5   8   5       17.84       62.07     34.05 o 
  -4   8   5      286.52      270.01     56.49 o 
  -3   8   5     4315.80     3966.83     70.57 o 
  -2   8   5       42.33       22.17     28.02 o 
  -1   8   5     4618.50     4569.13     78.27 o 
   0   8   5      667.27      666.83     33.97 o 
   1   8   5     1738.21     1676.84     52.11 o 
   2   8   5     5482.11     5616.05    100.25 o 
   3   8   5      293.62      253.54     28.26 o 
   4   8   5     1474.24     1528.82     52.82 o 
   5   8   5       22.83        9.27     30.95 o 
   6   8   5        7.09       -8.47     33.12 o 
   7   8   5      340.57      337.59     37.47 o 
   8   8   5     1011.33     1222.04     58.16 o 
   9   8   5       33.88      -61.08     40.72 o 
  10   8   5     2086.70     2226.99     89.59 o 
  11   8   5      472.91      580.50     67.67 o 
  12   8   5       89.40       93.85     59.00 o 
  13   8   5      529.30      457.66     69.33 o 
  14   8   5       21.04       29.49     91.23 o 
  15   8   5      167.80      241.86     67.76 o 
  16   8   5      228.25      199.96     69.94 o 
  17   8   5       59.16       40.63    138.83 o 
 -19   9   5        5.64       39.81    103.10 o 
 -18   9   5       72.86      138.21     97.99 o 
 -17   9   5       73.93      107.00     76.94 o 
 -16   9   5       78.21      102.43     66.25 o 
 -15   9   5       81.50      -79.72     64.23 o 
 -14   9   5        5.57      -83.47     55.65 o 
 -13   9   5       14.24       -8.13     59.54 o 
 -12   9   5      582.25      699.94     74.76 o 
 -11   9   5      178.67      215.82     61.25 o 
 -10   9   5      445.77      428.86     73.47 o 
  -9   9   5        9.69       37.64     41.63 o 
  -8   9   5      539.25      513.09     48.86 o 
  -7   9   5      167.35      134.51     82.11 o 
  -6   9   5     3618.47     3496.03    110.82 o 
  -5   9   5      154.77      163.69     44.36 o 
  -4   9   5       11.31      -14.35     40.22 o 
  -3   9   5       63.08       35.64     46.52 o 
  -2   9   5      304.37      281.91     46.21 o 
  -1   9   5       13.28       21.04     39.47 o 
   0   9   5     2978.88     2962.15     61.75 o 
   1   9   5      549.58      498.82     35.47 o 
   2   9   5      230.25      252.41     32.78 o 
   3   9   5      788.84      781.75     39.41 o 
   4   9   5      496.57      457.98     43.30 o 
   5   9   5      593.66      679.19     46.12 o 
   6   9   5     1785.71     1725.90     60.33 o 
   7   9   5      242.31      334.73     41.42 o 
   8   9   5      190.48      166.21     42.80 o 
   9   9   5      102.24       80.91     47.72 o 
  10   9   5      154.56      118.19     57.66 o 
  11   9   5       40.18       77.68    136.15 o 
  12   9   5       56.29       67.97    108.84 o 
  13   9   5      552.38      631.52     73.45 o 
  14   9   5        7.46      -79.17     70.71 o 
  15   9   5      199.99      133.32     73.51 o 
 -16  10   5      203.18      271.40     73.81 o 
 -15  10   5      212.69      220.57     73.33 o 
 -14  10   5      537.91      521.18     76.11 o 
 -13  10   5      890.80      823.83     79.96 o 
 -12  10   5       32.04      -22.65     59.43 o 
 -11  10   5       52.94      -42.87    133.59 o 
 -10  10   5      191.60      387.23     67.39 o 
  -9  10   5      165.25      127.85     47.69 o 
  -8  10   5     1065.58     1102.70     65.46 o 
  -7  10   5       21.28        5.51     49.23 o 
  -6  10   5     1589.48     1545.88     79.12 o 
  -5  10   5     2012.92     2048.84     78.13 o 
  -4  10   5        7.69        3.85     43.46 o 
  -3  10   5      278.80      301.45     51.79 o 
  -2  10   5      167.55      190.57     48.82 o 
  -1  10   5      171.43      202.64     37.44 o 
   0  10   5      547.42      544.65     47.39 o 
   1  10   5     1054.93     1180.66     56.16 o 
   2  10   5      535.24      525.04     47.75 o 
   3  10   5       76.53      103.02     35.02 o 
   4  10   5      645.73      629.18     62.02 o 
   5  10   5      754.40      716.06     51.07 o 
   6  10   5      273.42      180.34     43.21 o 
   7  10   5      936.01      949.09     56.27 o 
   8  10   5       97.18       36.74     44.68 o 
   9  10   5      395.97      287.67     67.81 o 
  10  10   5      851.55      907.78     77.08 o 
  11  10   5      520.25      531.01     73.88 o 
  12  10   5      297.53      354.10    108.84 o 
 -13  11   5      700.95      787.35     91.58 o 
 -12  11   5       10.03      -10.17     70.28 o 
 -11  11   5      875.59      843.62     84.24 o 
 -10  11   5       62.26      133.66     66.93 o 
  -9  11   5       46.49       89.70     53.16 o 
  -8  11   5       91.01       76.80     52.51 o 
  -7  11   5     1235.94     1339.90    144.03 o 
  -6  11   5        8.66      -43.47     53.70 o 
  -5  11   5     1941.31     1817.75     84.45 o 
  -4  11   5     1716.16     1558.81     97.66 o 
  -3  11   5      331.42      339.01     59.89 o 
  -2  11   5      786.84      825.12     72.64 o 
  -1  11   5      551.28      463.15     50.64 o 
   0  11   5      614.27      646.92     54.09 o 
   1  11   5      500.31      453.28     50.23 o 
   2  11   5       24.33      -54.76     44.90 o 
   3  11   5      505.70      503.15     73.88 o 
   4  11   5      340.04      469.07     65.92 o 
   5  11   5        6.87       40.59     53.91 o 
   6  11   5     1591.78     1824.31     99.05 o 
   7  11   5        0.33        9.27     61.68 o 
   8  11   5      288.71      318.39     73.50 o 
   9  11   5       28.17        9.94     64.15 o 
  -8  12   5       92.00      135.54     88.05 o 
  -7  12   5      103.95        0.68     65.79 o 
  -6  12   5       44.95       -2.33     57.86 o 
  -5  12   5      111.63      144.16     59.33 o 
  -4  12   5       57.56       86.73     60.74 o 
  -3  12   5       78.41       59.91     75.89 o 
  -2  12   5        5.76      -29.30     52.31 o 
  -1  12   5      173.39       56.23     51.25 o 
   0  12   5        2.16      -21.83     48.04 o 
   1  12   5        0.38      -38.96     51.64 o 
   2  12   5      167.92      180.99     51.71 o 
   3  12   5       48.55       -2.85     58.90 o 
   4  12   5       39.18      -20.48     60.56 o 
 -26   0   6        8.22      -58.96     92.90 o 
 -25   0   6     2119.63     1990.17    100.32 o 
 -24   0   6      209.07      220.82     69.06 o 
 -23   0   6      543.46      662.08    106.54 o 
 -22   0   6     1932.60     1869.81     89.21 o 
 -21   0   6     2109.09     2047.81     93.28 o 
 -20   0   6      251.88      173.46     51.53 o 
 -19   0   6     2150.82     1863.10    131.17 o 
 -18   0   6       45.29       13.43     42.22 o 
 -17   0   6     1955.31     1846.48     78.99 o 
 -16   0   6     7990.91     8026.40    144.45 o 
 -15   0   6    22288.41    21112.98    675.69 o 
 -14   0   6      782.32      871.87     45.01 o 
 -13   0   6     4497.14     5088.56    123.57 o 
 -12   0   6     3897.26     4180.96     65.69 o 
 -11   0   6     6719.98     7003.86    156.87 o 
 -10   0   6    10841.22    10714.22    125.84 o 
  -9   0   6    41553.20    39671.75    411.26 o 
  -8   0   6     3638.77     4043.21     63.99 o 
  -7   0   6    18044.54    18703.29    244.52 o 
  -6   0   6    54463.77    60295.44   1270.86 o 
  -5   0   6    58278.79    62251.85   1240.23 o 
  -4   0   6   164354.59   169723.73   2103.54 o 
  -3   0   6    43149.66    44640.09    448.39 o 
  -2   0   6      806.89      881.14     28.23 o 
  -1   0   6    22195.82    23310.36    302.25 o 
   0   0   6     9200.84    10207.96    143.93 o 
   1   0   6       48.95       82.43     23.35 o 
   2   0   6    45269.75    45600.49    940.86 o 
   3   0   6     9976.46    10457.10    236.20 o 
   4   0   6    22616.42    21494.68    288.19 o 
   5   0   6     2431.69     2456.02     64.30 o 
   6   0   6     9938.50     9815.57    149.15 o 
   7   0   6     3254.72     3229.58     95.32 o 
   8   0   6     2056.13     2150.04     62.50 o 
   9   0   6     8817.98     8481.62    140.71 o 
  10   0   6     3778.52     3592.85    119.95 o 
  11   0   6    10852.95    10380.47    168.80 o 
  12   0   6     1497.76     1496.62     61.31 o 
  13   0   6      120.86      152.60     66.60 o 
  14   0   6     2595.44     2595.82    125.31 o 
  15   0   6      221.34      215.13     75.28 o 
  16   0   6       33.21      212.32     77.83 o 
  17   0   6     6715.16     6591.51    209.02 o 
  18   0   6     1760.16     1793.24    131.16 o 
  19   0   6        5.06      -23.22     77.07 o 
  20   0   6     1937.70     1879.25    133.20 o 
  21   0   6      431.91      429.99    108.21 o 
  22   0   6      582.90      758.94    129.65 o 
 -26   1   6       17.50      -68.97     58.49 o 
 -25   1   6       25.57        0.81     53.54 o 
 -24   1   6       11.88       -8.26     50.06 o 
 -23   1   6     1888.40     1961.73     73.69 o 
 -22   1   6      570.99      517.71     47.60 o 
 -21   1   6     1307.09     1309.11     53.00 o 
 -20   1   6      100.78       58.24     34.36 o 
 -19   1   6      989.35      983.73     44.12 o 
 -18   1   6      459.99      424.58     35.03 o 
 -17   1   6       17.90      -25.52     28.00 o 
 -16   1   6     2586.05     2641.88     90.91 o 
 -15   1   6        0.41      -14.35     21.46 o 
 -14   1   6      122.04      158.34     19.08 o 
 -13   1   6     3373.31     3495.26     48.71 o 
 -12   1   6     1210.06     1255.25     32.82 o 
 -11   1   6      170.12      220.76     14.90 o 
 -10   1   6     4638.69     4967.61     49.04 o 
  -9   1   6    10613.11    11011.09     90.47 o 
  -8   1   6       39.53       67.76      9.14 o 
  -7   1   6      119.94      137.97     10.12 o 
  -6   1   6     9868.22    10395.89    101.30 o 
  -5   1   6     2379.32     2969.96     40.77 o 
  -4   1   6      655.29      631.30     22.54 o 
  -3   1   6    37796.33    38733.24    396.34 o 
  -2   1   6     5224.34     5125.39     54.91 o 
  -1   1   6    17518.77    17855.57    190.81 o 
   0   1   6     1311.91     1635.21     31.26 o 
   1   1   6      663.19      719.48     30.58 o 
   2   1   6      687.93      613.17     22.62 o 
   3   1   6    28796.25    27669.67    293.90 o 
   4   1   6    42579.60    43776.26    454.64 o 
   5   1   6    22068.34    21628.24    237.50 o 
   6   1   6      200.86      200.75     21.68 o 
   7   1   6      999.42     1026.83     37.78 o 
   8   1   6     5948.99     6012.83     89.85 o 
   9   1   6     6430.58     6555.95     96.81 o 
  10   1   6    20317.80    20288.91    285.93 o 
  11   1   6     5148.64     5055.28     85.66 o 
  12   1   6     2349.02     2308.51     61.09 o 
  13   1   6        1.89      -37.26     40.86 o 
  14   1   6     2013.93     1941.60     81.56 o 
  15   1   6     4489.53     4425.08    117.28 o 
  16   1   6     6862.26     6897.92    203.03 o 
  17   1   6     1803.90     1718.06    140.74 o 
  18   1   6     2999.49     2952.73    147.13 o 
  19   1   6       20.31       89.53    164.48 o 
  20   1   6      188.08      131.50     65.62 o 
  21   1   6      114.79       54.36     70.19 o 
  22   1   6      125.51      209.44     79.95 o 
 -26   2   6        0.61      -17.59     59.11 o 
 -25   2   6       16.67       -9.29     52.48 o 
 -24   2   6      880.54      863.14     66.22 o 
 -23   2   6      168.63      150.60     75.54 o 
 -22   2   6      298.58      331.25     74.10 o 
 -21   2   6        1.46      -51.06     41.88 o 
 -20   2   6      556.31      564.70     42.00 o 
 -19   2   6      520.10      433.70     38.38 o 
 -18   2   6     1747.54     1731.43     60.08 o 
 -17   2   6     1668.17     1604.53     54.44 o 
 -16   2   6     5375.19     5242.37     97.08 o 
 -15   2   6     1280.44     1276.85     42.35 o 
 -14   2   6     9136.67     8735.05    109.03 o 
 -13   2   6      112.09      147.98     19.48 o 
 -12   2   6     3731.76     3477.69     41.49 o 
 -11   2   6     9790.14     9634.99     84.14 o 
 -10   2   6     1954.82     1823.24     38.94 o 
  -9   2   6     1896.50     1786.92     47.51 o 
  -8   2   6    14224.96    14062.88    122.66 o 
  -7   2   6      937.90     1064.28     21.21 o 
  -6   2   6      114.70      130.89     19.60 o 
  -5   2   6    42652.38    43387.33    554.33 o 
  -4   2   6      955.93      803.29     56.91 o 
  -3   2   6     3032.18     3022.06     43.13 o 
  -2   2   6    22992.63    23884.77    245.37 o 
  -1   2   6    12840.24    12407.94    119.80 o 
   0   2   6      146.65      137.92     35.15 o 
   1   2   6    12210.51    11924.45    136.98 o 
   2   2   6      687.48      705.09     26.77 o 
   3   2   6     1457.31     1488.37     89.94 o 
   4   2   6     5001.27     5844.43     82.97 o 
   5   2   6    17922.27    18109.23    204.28 o 
   6   2   6     3761.97     4080.83     84.98 o 
   7   2   6      495.20      462.68     37.90 o 
   8   2   6      636.59      785.58     34.14 o 
   9   2   6      603.48      681.97     34.65 o 
  10   2   6     1414.89     1514.18     51.56 o 
  11   2   6    11918.39    11757.81    248.79 o 
  12   2   6      261.63      291.90     44.93 o 
  13   2   6      753.47      896.08     60.36 o 
  14   2   6       70.31       27.65     55.89 o 
  15   2   6      535.77      604.14    117.64 o 
  16   2   6       26.11       -6.38     51.14 o 
  17   2   6      924.59      783.42     72.43 o 
  18   2   6       13.04       85.80     58.09 o 
  19   2   6      678.27      613.84     81.15 o 
  20   2   6      481.97      505.81     81.67 o 
  21   2   6      641.87      786.60     90.07 o 
  22   2   6      161.92      210.50    210.53 o 
 -26   3   6       25.02      -14.92     73.83 o 
 -25   3   6        8.02        1.63     55.33 o 
 -24   3   6     1244.43     1171.06     89.27 o 
 -23   3   6      694.57      581.49     61.31 o 
 -22   3   6      289.48      341.29     68.47 o 
 -21   3   6        9.16      -45.15     42.84 o 
 -20   3   6     2078.61     1997.11     74.74 o 
 -19   3   6     3206.72     3113.81     81.64 o 
 -18   3   6       20.62      -15.76     36.23 o 
 -17   3   6       47.02        1.69     28.15 o 
 -16   3   6       32.45       35.71     26.71 o 
 -15   3   6       76.92      103.33     22.29 o 
 -14   3   6     4293.16     4067.83     59.20 o 
 -13   3   6     9810.10     9767.87     99.27 o 
 -12   3   6       18.10       47.04     22.90 o 
 -11   3   6     3542.02     3624.48     48.58 o 
 -10   3   6    17677.77    17467.84    152.85 o 
  -9   3   6     1767.95     1559.15     30.31 o 
  -8   3   6     1021.42     1095.96     47.88 o 
  -7   3   6     3559.65     3295.24     60.86 o 
  -6   3   6    19403.18    20425.98    225.35 o 
  -5   3   6     1268.88     1381.22     63.54 o 
  -4   3   6     5192.74     4742.71    117.14 o 
  -3   3   6     1615.07     1612.53     35.30 o 
  -2   3   6     6179.13     5972.01     77.28 o 
  -1   3   6       70.28       62.74     12.67 o 
   0   3   6    54447.27    56498.83    496.83 o 
   1   3   6      175.09      160.17     40.64 o 
   2   3   6    16077.22    16397.35    282.52 o 
   3   3   6     3162.95     3026.69     55.37 o 
   4   3   6     4904.45     5177.09     77.45 o 
   5   3   6      473.30      481.38     27.55 o 
   6   3   6    30413.88    29356.22    319.70 o 
   7   3   6      641.99      648.28     33.70 o 
   8   3   6      178.29      148.07     33.34 o 
   9   3   6    15857.02    15589.67    189.10 o 
  10   3   6     2480.53     2472.51     61.19 o 
  11   3   6     3604.93     3617.35     75.96 o 
  12   3   6     6702.37     6327.01    298.73 o 
  13   3   6      193.57      226.81     49.82 o 
  14   3   6      483.90      558.27     57.66 o 
  15   3   6     4191.07     4027.48    115.01 o 
  16   3   6      513.38      473.27     61.68 o 
  17   3   6      382.29      432.87     67.67 o 
  18   3   6       89.24       68.90     66.58 o 
  19   3   6     1046.86     1072.32     86.61 o 
  20   3   6      740.60      909.94     87.54 o 
  21   3   6       63.94      160.64     72.36 o 
 -25   4   6      397.50      456.80     66.32 o 
 -24   4   6      433.45      342.65     59.39 o 
 -23   4   6        7.38      -35.12     50.81 o 
 -22   4   6      321.27      325.25     53.29 o 
 -21   4   6      168.80      170.50     46.83 o 
 -20   4   6      400.97      366.29     49.50 o 
 -19   4   6      173.39      269.22     44.93 o 
 -18   4   6     2151.42     1929.54     69.04 o 
 -17   4   6      822.53      751.92     48.36 o 
 -16   4   6     7647.56     7486.66    100.58 o 
 -15   4   6      162.53      156.32     28.64 o 
 -14   4   6     1253.92     1217.62     40.92 o 
 -13   4   6     1017.80     1052.15     31.84 o 
 -12   4   6     1660.86     1814.30     38.91 o 
 -11   4   6     1923.85     1998.40     37.74 o 
 -10   4   6    10241.68    10014.73     97.12 o 
  -9   4   6       71.56      123.12     15.44 o 
  -8   4   6    16296.23    16518.90    144.25 o 
  -7   4   6      241.95      270.10     23.32 o 
  -6   4   6     1655.79     1505.81     43.45 o 
  -5   4   6    12490.53    12801.19    109.96 o 
  -4   4   6     4910.46     5344.87     73.89 o 
  -3   4   6     6486.45     6909.28     90.45 o 
  -2   4   6       14.81       47.02     15.55 o 
  -1   4   6     1090.43     1286.77     39.63 o 
   0   4   6     6198.55     6834.04     79.61 o 
   1   4   6     9707.45     9442.26    105.83 o 
   2   4   6      462.43      495.02     29.34 o 
   3   4   6     6446.43     6090.15    157.57 o 
   4   4   6      229.92      232.49     25.85 o 
   5   4   6      950.87      913.84     36.82 o 
   6   4   6     1740.24     1706.98     51.28 o 
   7   4   6     1854.09     2018.92     55.52 o 
   8   4   6      961.96      920.23     41.97 o 
   9   4   6      547.16      525.12     65.88 o 
  10   4   6       13.82       37.81     48.83 o 
  11   4   6      764.10      790.23     44.89 o 
  12   4   6     2916.87     2728.17    126.72 o 
  13   4   6        5.83       -0.16     49.64 o 
  14   4   6      954.44      843.94     62.52 o 
  15   4   6        9.25      -22.37     52.33 o 
  16   4   6      114.81       62.37     74.90 o 
  17   4   6      451.61      331.62     67.46 o 
  18   4   6      569.91      490.02     77.96 o 
  19   4   6       19.38      103.37     74.61 o 
  20   4   6      402.84      304.70     84.73 o 
  21   4   6      323.96      299.72     85.75 o 
 -24   5   6      117.77       21.10     57.62 o 
 -23   5   6      414.46      353.12     60.40 o 
 -22   5   6        0.04      -31.07     79.08 o 
 -21   5   6      950.28      872.52     62.01 o 
 -20   5   6       14.34       21.39     51.32 o 
 -19   5   6      103.58       86.23     62.38 o 
 -18   5   6       39.97       10.02     39.15 o 
 -17   5   6     3975.43     3634.41     93.79 o 
 -16   5   6      826.51      796.32     40.11 o 
 -15   5   6     3293.35     3223.49     66.11 o 
 -14   5   6     4640.24     4535.97    105.54 o 
 -13   5   6      524.14      608.09     32.87 o 
 -12   5   6     1344.66     1322.14     41.77 o 
 -11   5   6     1547.33     1501.15     43.40 o 
 -10   5   6     1536.18     1357.24     40.07 o 
  -9   5   6    11732.73    11782.89    110.77 o 
  -8   5   6     2254.91     2181.51     36.05 o 
  -7   5   6     3690.82     3773.94     46.96 o 
  -6   5   6      566.67      624.13     22.80 o 
  -5   5   6      609.22      604.84     19.34 o 
  -4   5   6     8325.27     7663.99     84.47 o 
  -3   5   6    15495.41    15492.08    181.26 o 
  -2   5   6     2796.61     2698.78     53.58 o 
  -1   5   6     2773.97     2566.17     41.69 o 
   0   5   6        6.46       14.57     18.33 o 
   1   5   6     1173.96     1000.75     33.08 o 
   2   5   6     1988.23     1932.55     50.68 o 
   3   5   6     1806.61     1788.97     50.11 o 
   4   5   6     7669.38     7437.75    120.30 o 
   5   5   6      919.43      908.63     43.88 o 
   6   5   6      719.82      744.58     38.91 o 
   7   5   6     1172.61     1372.16     53.21 o 
   8   5   6      212.73      271.96     73.12 o 
   9   5   6      538.53      467.36     41.29 o 
  10   5   6     3890.54     3933.41    126.75 o 
  11   5   6      944.96      853.57     59.86 o 
  12   5   6      189.29      159.98     49.14 o 
  13   5   6      184.07      168.27     50.43 o 
  14   5   6      520.87      628.14    106.29 o 
  15   5   6      174.98      189.61     81.28 o 
  16   5   6     2139.12     2308.38    104.69 o 
  17   5   6        3.17       65.66     61.82 o 
  18   5   6       86.69       25.47     67.73 o 
  19   5   6      520.25      578.15     81.72 o 
  20   5   6      336.57      242.78    160.38 o 
 -23   6   6        1.60      -94.18    153.37 o 
 -22   6   6       28.16      -32.60     93.53 o 
 -21   6   6        9.69      -81.25     62.08 o 
 -20   6   6       68.63      -32.53     60.98 o 
 -19   6   6      201.06      261.66     63.97 o 
 -18   6   6      793.51     1008.72     76.93 o 
 -17   6   6      868.44      800.43     54.35 o 
 -16   6   6       66.38       69.77     40.66 o 
 -15   6   6     4017.72     4100.11     89.00 o 
 -14   6   6     5093.82     5029.99     96.54 o 
 -13   6   6      549.01      604.02     42.61 o 
 -12   6   6      457.54      526.77     65.25 o 
 -11   6   6      679.99      713.98     42.36 o 
 -10   6   6      789.21      779.92     41.13 o 
  -9   6   6     3204.95     3097.32     71.11 o 
  -8   6   6     1598.67     1562.22     71.68 o 
  -7   6   6      297.18      356.26     33.46 o 
  -6   6   6     1453.91     1490.21     31.37 o 
  -5   6   6     4374.28     4188.95     58.21 o 
  -4   6   6     6154.70     6021.43    109.49 o 
  -3   6   6      109.90       76.16     23.04 o 
  -2   6   6      546.98      587.14     31.05 o 
  -1   6   6     2200.82     2200.25     55.84 o 
   0   6   6     4721.92     4608.63     79.11 o 
   1   6   6     3719.45     3662.21     70.11 o 
   2   6   6     9090.95     8609.64    184.30 o 
   3   6   6       61.45       55.47     31.80 o 
   4   6   6      963.82      953.07     86.39 o 
   5   6   6    11029.10    10464.77    144.30 o 
   6   6   6       67.88       42.39     33.41 o 
   7   6   6      915.55      955.55     85.08 o 
   8   6   6       70.51       11.22     34.73 o 
   9   6   6     3006.71     3044.69    183.49 o 
  10   6   6      176.08      142.38     39.79 o 
  11   6   6     2198.19     2378.82     93.88 o 
  12   6   6      352.79      247.83     74.90 o 
  13   6   6      794.03      904.69    140.61 o 
  14   6   6        1.10       35.97     53.31 o 
  15   6   6     4186.07     4387.25    183.37 o 
  16   6   6      193.20      164.73     66.40 o 
  17   6   6       54.36       18.08     93.15 o 
  18   6   6       12.52       26.90     72.61 o 
  19   6   6       14.82      -45.40    100.16 o 
 -22   7   6      429.63      531.91     85.07 o 
 -21   7   6      182.25      358.94    104.75 o 
 -20   7   6     1172.89     1307.46     93.25 o 
 -19   7   6       53.10       55.20     64.51 o 
 -18   7   6      268.12      369.01     55.51 o 
 -17   7   6      508.20      527.66     54.02 o 
 -16   7   6      939.23      926.40     58.56 o 
 -15   7   6       29.20       66.25     42.08 o 
 -14   7   6      491.61      620.37     73.38 o 
 -13   7   6       10.27      -32.80     39.18 o 
 -12   7   6      488.20      595.94     45.54 o 
 -11   7   6      172.30      197.10     37.75 o 
 -10   7   6      892.01      823.39     44.85 o 
  -9   7   6       11.11       -5.19     31.41 o 
  -8   7   6       12.58       15.79     29.12 o 
  -7   7   6      883.42      939.73     42.82 o 
  -6   7   6     2117.56     2114.80     99.25 o 
  -5   7   6     3260.49     3263.53     78.19 o 
  -4   7   6     1433.75     1262.59     40.71 o 
  -3   7   6       48.71        7.16     27.44 o 
  -2   7   6      146.92      177.57     26.40 o 
  -1   7   6     1677.14     1699.36     39.20 o 
   0   7   6     1808.64     1855.38     47.55 o 
   1   7   6     1682.48     1524.67     46.63 o 
   2   7   6      581.92      627.64     34.61 o 
   3   7   6        0.71      -26.12     30.18 o 
   4   7   6        0.70      -26.06     31.29 o 
   5   7   6        6.07       -6.10     35.35 o 
   6   7   6      571.05      530.44     43.86 o 
   7   7   6      356.10      376.07     42.75 o 
   8   7   6       14.68       23.44     38.32 o 
   9   7   6      135.65      151.43     66.56 o 
  10   7   6      254.94      297.85     57.02 o 
  11   7   6      869.24      909.97     70.16 o 
  12   7   6        0.23      -55.38     49.75 o 
  13   7   6       65.36       34.20     55.67 o 
  14   7   6       59.54       46.38     58.70 o 
  15   7   6        0.76      -38.94     63.48 o 
  16   7   6       82.08       61.35     72.53 o 
  17   7   6       88.71      104.49     77.31 o 
  18   7   6       26.59       -9.46     74.65 o 
 -20   8   6      380.38      367.74    107.45 o 
 -19   8   6      267.79      135.00     97.74 o 
 -18   8   6      249.31      206.01     67.02 o 
 -17   8   6      566.15      523.61    106.04 o 
 -16   8   6       35.15       32.13     62.66 o 
 -15   8   6      413.10      374.48     65.18 o 
 -14   8   6      391.74      454.70     63.16 o 
 -13   8   6      388.67      363.17    119.81 o 
 -12   8   6      230.77      113.69     53.65 o 
 -11   8   6       23.90       24.38     47.93 o 
 -10   8   6      154.45      145.19     96.08 o 
  -9   8   6     4095.15     3889.74    124.04 o 
  -8   8   6      627.99      651.68     57.76 o 
  -7   8   6     1403.46     1358.40     84.33 o 
  -6   8   6      510.04      527.01     44.81 o 
  -5   8   6     1534.06     1613.87     61.85 o 
  -4   8   6      143.97      168.55     38.86 o 
  -3   8   6      791.69      811.40     67.22 o 
  -2   8   6      718.44      748.37     48.47 o 
  -1   8   6       84.74       55.07     24.74 o 
   0   8   6      660.69      678.14     44.26 o 
   1   8   6    15160.31    15246.45    182.56 o 
   2   8   6     1159.65     1072.63     39.39 o 
   3   8   6        1.06        1.46     35.60 o 
   4   8   6      791.41      747.85     48.56 o 
   5   8   6        7.60       27.74     38.92 o 
   6   8   6     2166.92     2286.26     86.32 o 
   7   8   6     3613.36     3828.35     91.43 o 
   8   8   6     1565.40     1664.77     76.53 o 
   9   8   6       60.44       58.88     44.69 o 
  10   8   6       35.97      -55.28     60.23 o 
  11   8   6      631.55      791.04     70.70 o 
  12   8   6      800.67     1077.30    110.75 o 
  13   8   6      942.93      946.96     76.33 o 
  14   8   6     2753.68     3011.37    273.59 o 
  15   8   6        3.27      -93.49     70.81 o 
  16   8   6       39.06       -5.43     71.19 o 
 -19   9   6      924.35     1140.21    134.22 o 
 -18   9   6       49.15       81.90     67.17 o 
 -17   9   6        1.48      -56.25     65.64 o 
 -16   9   6      103.21      224.57     73.79 o 
 -15   9   6     1196.94     1214.57    142.53 o 
 -14   9   6       33.09       52.15    111.90 o 
 -13   9   6     6481.92     6369.56    337.40 o 
 -12   9   6       99.71      247.39     62.87 o 
 -11   9   6     1393.33     1409.09     83.47 o 
 -10   9   6     2065.76     2212.20    123.77 o 
  -9   9   6       41.04      -10.39     72.99 o 
  -8   9   6      599.75      557.69     53.12 o 
  -7   9   6     2145.99     2024.10     75.02 o 
  -6   9   6      784.04      751.09     58.69 o 
  -5   9   6      622.57      690.09     73.09 o 
  -4   9   6      827.11      759.60     64.08 o 
  -3   9   6      686.85      688.10     54.38 o 
  -2   9   6      151.03      212.43     44.18 o 
  -1   9   6       42.89       86.01     37.22 o 
   0   9   6     4655.55     4906.74     92.12 o 
   1   9   6      562.76      576.42     44.61 o 
   2   9   6       98.26      112.65     37.63 o 
   3   9   6       41.08       46.29     35.21 o 
   4   9   6      949.21      919.56    108.11 o 
   5   9   6        3.91        5.18     43.98 o 
   6   9   6     1532.97     1533.84    105.47 o 
   7   9   6      131.92      168.47     49.15 o 
   8   9   6     1010.77     1026.45     61.25 o 
   9   9   6      245.65      323.21     65.29 o 
  10   9   6     3652.63     3826.02    119.17 o 
  11   9   6       38.16       31.01     61.43 o 
  12   9   6        0.57       78.16     68.38 o 
  13   9   6        4.61       16.68     85.88 o 
  14   9   6        0.62       55.61     71.24 o 
 -16  10   6      176.72      217.55    102.21 o 
 -15  10   6      273.50      273.64    120.83 o 
 -14  10   6       17.08      -47.22     61.96 o 
 -13  10   6      125.77      136.09     67.61 o 
 -12  10   6       13.86       88.31     69.14 o 
 -11  10   6       71.73       19.90     84.60 o 
 -10  10   6       12.53      -39.96     63.80 o 
  -9  10   6      326.13      343.68     54.27 o 
  -8  10   6       71.07       73.75     46.97 o 
  -7  10   6     1365.07     1432.81     70.08 o 
  -6  10   6       48.82       50.25     46.61 o 
  -5  10   6       26.19       11.16     82.81 o 
  -4  10   6       40.68       48.71     51.60 o 
  -3  10   6      130.75       68.35     46.69 o 
  -2  10   6       12.98      -50.38     33.58 o 
  -1  10   6      160.77      202.95     54.68 o 
   0  10   6      245.19      190.90     52.04 o 
   1  10   6      369.24      440.25     45.58 o 
   2  10   6       17.86       61.09     41.99 o 
   3  10   6      739.23      855.19     65.67 o 
   4  10   6      343.98      394.00     58.32 o 
   5  10   6       39.31       42.77     61.19 o 
   6  10   6     1171.76     1270.93     66.69 o 
   7  10   6       27.12       26.90     48.55 o 
   8  10   6      287.62      339.56     57.81 o 
   9  10   6       57.51       67.14     65.68 o 
  10  10   6       19.26       95.14     64.44 o 
  11  10   6      143.33      111.81     67.91 o 
  12  10   6      741.37      822.71    119.81 o 
 -13  11   6        0.18      -75.40     71.70 o 
 -12  11   6      192.87      124.22     82.04 o 
 -11  11   6       21.70      -16.75     65.90 o 
 -10  11   6      187.39      155.88     79.49 o 
  -9  11   6      702.48      779.90     79.80 o 
  -8  11   6       37.41      -35.96     97.68 o 
  -7  11   6       24.72      -18.75     55.84 o 
  -6  11   6        2.71       47.18     55.65 o 
  -5  11   6      122.04       86.52     57.56 o 
  -4  11   6      607.74      797.08     69.36 o 
  -3  11   6       40.28      133.32    101.02 o 
  -2  11   6        4.07      -45.18     44.47 o 
  -1  11   6       38.42       37.43     44.90 o 
   0  11   6      533.81      610.46     55.10 o 
   1  11   6      286.77      337.76     50.15 o 
   2  11   6      149.98      182.51     48.45 o 
   3  11   6        6.22      -26.03     57.75 o 
   4  11   6       30.42       14.14     69.13 o 
   5  11   6       38.62      -31.16     71.33 o 
   6  11   6      745.91      772.54     89.29 o 
   7  11   6      273.86      360.48     76.10 o 
   8  11   6        2.56      -58.96     98.00 o 
  -7  12   6       79.29       97.85     60.61 o 
  -6  12   6      808.87      881.54     74.44 o 
  -5  12   6      656.48      633.05     72.66 o 
  -4  12   6      476.31      535.03     66.10 o 
  -3  12   6       11.12       -6.61     49.88 o 
  -2  12   6      214.17      198.73     53.32 o 
  -1  12   6        5.99      -63.80     49.67 o 
   0  12   6      649.83      825.04     67.92 o 
   1  12   6      133.42       55.71     50.99 o 
   2  12   6      276.79      397.40     80.43 o 
 -26   1   7       14.31      -41.46     55.36 o 
 -25   1   7      433.98      337.06     61.42 o 
 -24   1   7      267.21      254.09     55.06 o 
 -23   1   7      571.78      461.63     55.19 o 
 -22   1   7      176.44      247.89     49.84 o 
 -21   1   7       55.58       -0.96     34.44 o 
 -20   1   7       58.35      -28.01     32.33 o 
 -19   1   7     3829.78     3700.83     96.44 o 
 -18   1   7      852.78      905.99     40.50 o 
 -17   1   7     1240.89     1124.07     57.54 o 
 -16   1   7       33.72        2.51     25.45 o 
 -15   1   7     1078.27      959.20     33.94 o 
 -14   1   7      415.21      480.20     23.46 o 
 -13   1   7     5113.78     5057.62     54.23 o 
 -12   1   7      263.25      263.19     15.69 o 
 -11   1   7      146.61      169.41     13.80 o 
 -10   1   7     2768.93     2674.93     33.72 o 
  -9   1   7    14023.48    13501.00    108.54 o 
  -8   1   7      216.78      222.83     12.35 o 
  -7   1   7     2280.11     2513.71     35.18 o 
  -6   1   7     1405.03     1297.40     36.62 o 
  -5   1   7     3133.69     3146.98     44.53 o 
  -4   1   7       24.64       53.53     16.43 o 
  -3   1   7     8279.34     8173.29     81.82 o 
  -2   1   7     1317.24     1334.78     41.05 o 
  -1   1   7       24.07       20.99     11.51 o 
   0   1   7     2531.37     2307.55     40.60 o 
   1   1   7    15390.44    15279.97    170.80 o 
   2   1   7     1398.88     1420.95     35.53 o 
   3   1   7     8667.88     9364.73    115.21 o 
   4   1   7    26784.44    27970.47    300.77 o 
   5   1   7     4821.06     5197.54     78.18 o 
   6   1   7     3097.69     3255.74    110.61 o 
   7   1   7     2952.06     2833.03     59.03 o 
   8   1   7      993.21     1153.89     43.31 o 
   9   1   7       12.37      -11.29     33.19 o 
  10   1   7    14242.86    14738.69    222.78 o 
  11   1   7     5440.17     5111.71     89.16 o 
  12   1   7       24.44      -27.40     31.67 o 
  13   1   7      944.54      857.36     60.09 o 
  14   1   7     1221.98     1170.88    108.84 o 
  15   1   7      936.19      861.81     67.29 o 
  16   1   7      987.13      911.38     70.20 o 
  17   1   7      962.25      955.80     86.76 o 
  18   1   7      141.96      211.43     64.93 o 
  19   1   7        2.50       49.23     64.49 o 
  20   1   7     2250.06     2357.17    111.66 o 
  21   1   7      478.72      504.85     79.95 o 
 -26   2   7       65.83      -31.63     65.92 o 
 -25   2   7       67.30       56.53    100.84 o 
 -24   2   7      727.24      812.10     64.62 o 
 -23   2   7     1532.60     1514.80     72.82 o 
 -22   2   7      112.15       73.21     48.22 o 
 -21   2   7      472.14      457.78     59.96 o 
 -20   2   7      816.79      721.27     78.10 o 
 -19   2   7      303.97      390.14     42.92 o 
 -18   2   7      715.21      713.01     48.81 o 
 -17   2   7      538.51      557.04     34.26 o 
 -16   2   7     1209.03     1148.75     38.51 o 
 -15   2   7    10442.31    10019.93    110.06 o 
 -14   2   7     2027.23     2155.76     46.56 o 
 -13   2   7     3783.62     3893.83     46.96 o 
 -12   2   7      501.31      576.13     19.49 o 
 -11   2   7        9.32       55.32     12.91 o 
 -10   2   7     7741.29     7401.66     74.98 o 
  -9   2   7     6013.88     5910.90     71.15 o 
  -8   2   7     1403.38     1505.20     52.80 o 
  -7   2   7     4348.74     4285.81     81.38 o 
  -6   2   7     9784.11    10720.56    158.11 o 
  -5   2   7     2026.54     1991.03     51.30 o 
  -4   2   7     6545.46     6504.49    106.04 o 
  -3   2   7      354.91      462.84     14.37 o 
  -2   2   7     1306.62     1240.38     25.16 o 
  -1   2   7      840.87      958.51     27.83 o 
   0   2   7     5840.88     5713.60     76.05 o 
   1   2   7     1450.99     1372.68     42.12 o 
   2   2   7     4831.20     5174.56     73.98 o 
   3   2   7     4561.54     4418.45     68.44 o 
   4   2   7     1072.22     1109.95     37.36 o 
   5   2   7     1000.97      853.65     62.08 o 
   6   2   7    22683.54    22712.74    253.82 o 
   7   2   7      685.08      721.04     33.54 o 
   8   2   7     1404.89     1343.98     47.92 o 
   9   2   7      293.14      366.42     32.65 o 
  10   2   7     6730.93     6836.70    157.38 o 
  11   2   7     8706.54     8978.26    128.46 o 
  12   2   7       21.21      -51.39     44.66 o 
  13   2   7       27.15        5.06     47.85 o 
  14   2   7       53.38       48.93     48.26 o 
  15   2   7      232.35      162.16     61.63 o 
  16   2   7     5326.44     5263.91    146.11 o 
  17   2   7     1053.81     1031.64     76.52 o 
  18   2   7      199.24      214.74     68.06 o 
  19   2   7      549.79      470.54    114.71 o 
  20   2   7       52.52       28.16     72.00 o 
  21   2   7      350.90      353.01    100.29 o 
 -26   3   7      267.09      198.93     63.76 o 
 -25   3   7       84.05      140.53     59.37 o 
 -24   3   7       94.68       25.54     54.85 o 
 -23   3   7       69.20      -10.83     51.30 o 
 -22   3   7      201.10      152.71     51.28 o 
 -21   3   7      270.90      224.17     58.14 o 
 -20   3   7      484.09      565.56     48.85 o 
 -19   3   7       10.45      -21.99     39.50 o 
 -18   3   7      970.36     1038.53     51.35 o 
 -17   3   7     1268.42     1241.04     52.58 o 
 -16   3   7       77.89      111.57     28.09 o 
 -15   3   7      656.52      643.92     33.28 o 
 -14   3   7      292.17      288.10     26.39 o 
 -13   3   7      178.04      207.59     20.69 o 
 -12   3   7      344.40      362.95     21.33 o 
 -11   3   7     5874.15     5843.98     80.47 o 
 -10   3   7     4459.15     4285.10     54.54 o 
  -9   3   7     1801.56     1664.59     29.20 o 
  -8   3   7      874.76      842.57     37.02 o 
  -7   3   7     6365.74     6374.95     89.32 o 
  -6   3   7     8563.05     8895.51    142.69 o 
  -5   3   7     1356.23     1401.50     69.92 o 
  -4   3   7       17.45       62.41     22.71 o 
  -3   3   7      357.09      528.64     20.16 o 
  -2   3   7     7861.16     8110.29     88.40 o 
  -1   3   7     6333.65     6280.36     71.97 o 
   0   3   7     3893.34     3823.12     83.31 o 
   1   3   7     4649.52     5074.58     89.54 o 
   2   3   7      259.62      225.53     30.09 o 
   3   3   7    21227.80    23493.70    318.94 o 
   4   3   7      221.78      188.47     23.92 o 
   5   3   7     8149.12     8301.39    116.92 o 
   6   3   7     5620.08     5537.13     86.63 o 
   7   3   7     2772.46     2836.66     62.27 o 
   8   3   7       13.12        6.10     27.47 o 
   9   3   7     1995.83     1978.29     75.80 o 
  10   3   7     1501.03     1520.38     66.75 o 
  11   3   7     3698.78     3756.90     79.24 o 
  12   3   7     4629.38     4809.89    124.93 o 
  13   3   7      422.74      458.69    104.75 o 
  14   3   7      138.00      204.77     52.58 o 
  15   3   7       26.73       74.14     55.99 o 
  16   3   7      757.83      815.08     70.73 o 
  17   3   7       10.93      -13.01     57.34 o 
  18   3   7      354.80      296.90     68.66 o 
  19   3   7        7.46      -54.90    143.03 o 
  20   3   7        1.64      125.61    103.48 o 
  21   3   7       71.65      154.15     82.17 o 
 -25   4   7        7.94      -56.66     55.45 o 
 -24   4   7     1423.47     1531.88    127.95 o 
 -23   4   7       42.51       50.37     51.14 o 
 -22   4   7      360.82      507.66     65.29 o 
 -21   4   7      453.21      410.90     55.35 o 
 -20   4   7     2715.78     2617.77     83.65 o 
 -19   4   7      522.32      451.02     48.97 o 
 -18   4   7     1372.04     1423.00     89.79 o 
 -17   4   7      680.56      644.98     47.13 o 
 -16   4   7     2394.28     2344.14     56.92 o 
 -15   4   7      596.29      643.31     34.89 o 
 -14   4   7    18603.20    18391.07    190.87 o 
 -13   4   7      243.22      247.94     26.34 o 
 -12   4   7      950.77      960.85     38.38 o 
 -11   4   7     2175.88     2129.41     47.02 o 
 -10   4   7      844.78      785.38     29.91 o 
  -9   4   7     1406.64     1428.49     37.27 o 
  -8   4   7    13580.54    13030.54    118.01 o 
  -7   4   7      263.36      319.54     26.29 o 
  -6   4   7      266.26      346.21     24.07 o 
  -5   4   7     5958.32     6008.49     64.22 o 
  -4   4   7     4133.98     3821.24     58.77 o 
  -3   4   7      702.32      562.86     24.52 o 
  -2   4   7      358.61      355.22     22.05 o 
  -1   4   7     8370.76     7817.95     88.44 o 
   0   4   7     1341.15     1511.21     35.79 o 
   1   4   7     5610.38     6196.97    159.13 o 
   2   4   7    16050.37    16200.38    189.57 o 
   3   4   7      834.11      670.99     61.44 o 
   4   4   7     1021.27      916.14     50.64 o 
   5   4   7     6397.00     6009.30     93.50 o 
   6   4   7     2447.44     2279.96     59.46 o 
   7   4   7      662.88      637.21     38.28 o 
   8   4   7     2205.80     2250.05     62.39 o 
   9   4   7     7694.00     7725.68    227.26 o 
  10   4   7     1033.08      999.74     49.53 o 
  11   4   7      299.29      242.74     56.02 o 
  12   4   7     6544.61     6587.30    293.63 o 
  13   4   7       27.15        8.04     52.96 o 
  14   4   7      230.31      144.30     59.59 o 
  15   4   7     3763.08     3856.34    125.95 o 
  16   4   7      301.49      499.10     69.10 o 
  17   4   7       17.40       19.94     75.03 o 
  18   4   7      242.19      359.08     69.54 o 
  19   4   7     1365.45     1478.53     98.35 o 
  20   4   7        1.50       60.68     76.38 o 
 -24   5   7      146.32      182.15     60.63 o 
 -23   5   7      422.65      371.33     60.27 o 
 -22   5   7       12.96      -26.26     68.26 o 
 -21   5   7       41.17        6.30     48.14 o 
 -20   5   7      154.56       42.02     45.40 o 
 -19   5   7      204.16      153.17     45.62 o 
 -18   5   7      967.81      924.15    107.35 o 
 -17   5   7       29.93        0.53     48.88 o 
 -16   5   7     4818.25     4942.94     82.01 o 
 -15   5   7     2115.07     2151.74     55.77 o 
 -14   5   7     1741.47     1702.59     50.84 o 
 -13   5   7     3237.08     3167.33     85.37 o 
 -12   5   7      377.15      392.20     32.81 o 
 -11   5   7       17.08       10.21     22.37 o 
 -10   5   7     3586.28     3551.72     66.93 o 
  -9   5   7      443.51      456.29     25.94 o 
  -8   5   7     8953.72     8548.92     99.63 o 
  -7   5   7      413.54      396.58     26.24 o 
  -6   5   7      905.34      797.78     33.43 o 
  -5   5   7     9860.74    10305.81    173.11 o 
  -4   5   7     2711.78     2607.57     50.57 o 
  -3   5   7      146.85      267.42     44.46 o 
  -2   5   7    13964.58    13809.36    165.81 o 
  -1   5   7     3063.31     2916.61     51.19 o 
   0   5   7    12747.41    12475.13    133.42 o 
   1   5   7     6152.38     6023.90    112.50 o 
   2   5   7        5.43       37.75     33.99 o 
   3   5   7     6155.94     5988.91    126.75 o 
   4   5   7     1387.19     1309.01     48.58 o 
   5   5   7    18852.12    18360.46    424.01 o 
   6   5   7     5237.39     5372.48     93.61 o 
   7   5   7       11.56       50.93     31.07 o 
   8   5   7      429.13      476.27     41.34 o 
   9   5   7      812.11      924.07     47.71 o 
  10   5   7      252.30      233.62     39.74 o 
  11   5   7     6782.10     6880.54    140.76 o 
  12   5   7      980.85     1027.11     77.59 o 
  13   5   7      890.10      944.26     97.86 o 
  14   5   7      336.09      348.30     61.39 o 
  15   5   7       72.41       94.96    108.33 o 
  16   5   7     1106.52     1245.53     83.84 o 
  17   5   7      782.83      745.31    122.36 o 
  18   5   7        1.37       81.71     76.69 o 
  19   5   7      324.45      424.12    130.40 o 
 -23   6   7      468.29      486.30     83.64 o 
 -22   6   7     1458.16     1498.98     97.15 o 
 -21   6   7      607.02      585.58     73.88 o 
 -20   6   7      154.58       29.78    123.64 o 
 -19   6   7        2.77      -17.74     57.56 o 
 -18   6   7       65.40      131.41     57.46 o 
 -17   6   7     2436.18     2426.64     77.64 o 
 -16   6   7     2123.76     1946.21     69.84 o 
 -15   6   7     1623.43     1704.86     63.93 o 
 -14   6   7      624.45      531.89     45.19 o 
 -13   6   7      230.89      204.33     37.28 o 
 -12   6   7       79.22       75.92     34.76 o 
 -11   6   7      215.78      198.28     35.06 o 
 -10   6   7      988.08      904.53     89.95 o 
  -9   6   7     3744.90     3558.69     76.62 o 
  -8   6   7      692.81      612.32     39.35 o 
  -7   6   7     1098.38     1071.60     45.21 o 
  -6   6   7     2804.08     2784.10    206.73 o 
  -5   6   7       22.19       55.45     38.71 o 
  -4   6   7     3934.87     3985.91     70.03 o 
  -3   6   7      588.02      530.72     30.84 o 
  -2   6   7      273.74      277.44     27.27 o 
  -1   6   7       14.65       32.80     21.90 o 
   0   6   7     3199.79     3238.02     64.10 o 
   1   6   7      326.36      317.14     27.62 o 
   2   6   7      129.05      109.47     33.20 o 
   3   6   7      442.08      443.08     35.47 o 
   4   6   7      654.31      673.65     39.55 o 
   5   6   7     1350.18     1348.20     54.41 o 
   6   6   7      258.47      268.28     47.06 o 
   7   6   7        1.94       40.39     35.35 o 
   8   6   7       23.68       48.81     36.40 o 
   9   6   7       78.41       58.40     52.56 o 
  10   6   7     1191.63     1226.43     57.92 o 
  11   6   7     1583.97     1618.06     78.38 o 
  12   6   7      262.66      229.55     59.91 o 
  13   6   7      154.59      107.71     58.12 o 
  14   6   7      454.82      317.44     84.22 o 
  15   6   7       32.15       79.60     62.04 o 
  16   6   7      339.50      349.95     72.34 o 
  17   6   7      762.51      894.19     85.79 o 
  18   6   7      166.48      124.07     77.68 o 
 -22   7   7       14.68      -59.57     75.41 o 
 -21   7   7        0.39      -44.00     68.47 o 
 -20   7   7       77.95      -46.76     68.53 o 
 -19   7   7      834.14     1039.96     81.57 o 
 -18   7   7      478.46      555.64     56.05 o 
 -17   7   7       56.44       77.37     45.15 o 
 -16   7   7      859.88      760.59     55.58 o 
 -15   7   7     1405.13     1470.64     60.28 o 
 -14   7   7      134.45       63.59     39.73 o 
 -13   7   7     1184.58     1302.91     57.78 o 
 -12   7   7      815.58      713.23     47.22 o 
 -11   7   7      149.08      195.56     81.84 o 
 -10   7   7     2055.38     1916.46     63.64 o 
  -9   7   7     8474.27     8490.64    128.62 o 
  -8   7   7        3.69       -6.56     31.07 o 
  -7   7   7        7.20      -29.50     28.95 o 
  -6   7   7        1.81      -29.47     43.17 o 
  -5   7   7      675.64      703.17     57.12 o 
  -4   7   7      108.10       75.88     79.11 o 
  -3   7   7    15729.55    15156.10    246.32 o 
  -2   7   7     3605.77     3541.40    135.27 o 
  -1   7   7     4752.09     4791.25     75.95 o 
   0   7   7     2620.76     2657.74     57.69 o 
   1   7   7    14307.00    14132.89    156.76 o 
   2   7   7     1708.98     1650.61     65.92 o 
   3   7   7      181.67      160.26     35.88 o 
   4   7   7     8057.64     8227.20    127.39 o 
   5   7   7      278.72      292.94     52.80 o 
   6   7   7      372.10      371.34     44.51 o 
   7   7   7      659.17      633.70     46.96 o 
   8   7   7       12.82       15.31     38.28 o 
   9   7   7      334.14      349.02     49.57 o 
  10   7   7     5805.94     5852.58    210.68 o 
  11   7   7      280.65      314.30    130.53 o 
  12   7   7      765.63      831.69     73.81 o 
  13   7   7      172.69      132.16    117.39 o 
  14   7   7      704.31      672.81     79.10 o 
  15   7   7      391.91      627.87    117.13 o 
  16   7   7     1317.32     1444.59     95.03 o 
  17   7   7       91.58      168.44     77.49 o 
 -20   8   7       14.40     -140.50     93.66 o 
 -19   8   7      257.33      158.47    101.82 o 
 -18   8   7      350.04      314.42     69.81 o 
 -17   8   7      548.37      632.35    122.36 o 
 -16   8   7        2.46       24.12     99.66 o 
 -15   8   7     3595.30     3467.98    115.23 o 
 -14   8   7      363.02      464.05     65.16 o 
 -13   8   7     2555.97     2404.75    162.69 o 
 -12   8   7      206.68      327.30     60.01 o 
 -11   8   7       47.13       86.44     51.22 o 
 -10   8   7     3225.47     3125.39    128.63 o 
  -9   8   7      993.51      883.08     66.32 o 
  -8   8   7       98.11       28.67     65.59 o 
  -7   8   7      551.59      523.37     93.41 o 
  -6   8   7     1282.04     1310.34    160.90 o 
  -5   8   7      497.11      659.74     61.44 o 
  -4   8   7     4954.73     4830.73    182.10 o 
  -3   8   7      292.56      320.46     54.85 o 
  -2   8   7       20.01        0.68     31.21 o 
  -1   8   7      862.65      874.05     75.66 o 
   0   8   7      300.47      322.50     44.52 o 
   1   8   7     1726.56     1734.78     66.15 o 
   2   8   7     1870.43     1737.62     54.29 o 
   3   8   7       12.91      -52.26     34.84 o 
   4   8   7       24.45      -54.73     36.49 o 
   5   8   7     1850.34     1866.70     70.91 o 
   6   8   7       15.01      -45.13     40.18 o 
   7   8   7      519.65      556.63     55.47 o 
   8   8   7        9.40      -37.65     41.68 o 
   9   8   7       49.01        3.46     53.21 o 
  10   8   7      191.51      206.89     59.97 o 
  11   8   7     1423.07     1460.89     86.43 o 
  12   8   7       39.90       40.39     62.48 o 
  13   8   7      358.65      374.35     80.51 o 
  14   8   7      280.82      419.77     78.22 o 
  15   8   7      414.22      538.55    101.96 o 
 -18   9   7        2.13       76.09     74.47 o 
 -17   9   7        4.88      -75.16     65.81 o 
 -16   9   7        1.08       65.29     68.52 o 
 -15   9   7       69.32       70.45     61.04 o 
 -14   9   7       26.74       85.28    130.28 o 
 -13   9   7     1337.00     1288.25     91.11 o 
 -12   9   7       18.78       30.14     92.51 o 
 -11   9   7      166.18       75.16     95.83 o 
 -10   9   7       42.49      -36.10     52.58 o 
  -9   9   7        5.59      -31.31     53.39 o 
  -8   9   7      253.03      315.90     61.83 o 
  -7   9   7     1299.47     1251.11    107.31 o 
  -6   9   7      543.98      540.60     65.68 o 
  -5   9   7       65.93       43.06     53.00 o 
  -4   9   7       20.41       28.97     49.81 o 
  -3   9   7       17.68       19.17     52.82 o 
  -2   9   7      273.24      232.53     39.40 o 
  -1   9   7      157.76      192.79     47.44 o 
   0   9   7     1084.16     1211.08     60.20 o 
   1   9   7       38.67       76.46     61.80 o 
   2   9   7      491.01      615.07     56.04 o 
   3   9   7      504.39      536.14     71.80 o 
   4   9   7     1166.77     1146.98     82.95 o 
   5   9   7      887.81      831.02     56.86 o 
   6   9   7      291.30      344.67     87.43 o 
   7   9   7      153.99       74.40     47.83 o 
   8   9   7      577.94      620.41     58.13 o 
   9   9   7        1.83       38.48     61.37 o 
  10   9   7        0.22       39.19     60.34 o 
  11   9   7       56.47      132.73     65.13 o 
  12   9   7       76.32       60.11     67.14 o 
  13   9   7       67.91      147.70     72.29 o 
 -16  10   7       26.29      -78.61     87.40 o 
 -15  10   7      321.16      379.78     76.05 o 
 -14  10   7     1452.56     1381.00    135.13 o 
 -13  10   7     1426.75     1467.32    164.48 o 
 -12  10   7       41.44       24.07    103.23 o 
 -11  10   7      755.09      860.25     83.61 o 
 -10  10   7       64.84       33.11     61.36 o 
  -9  10   7       14.71      -88.37     58.91 o 
  -8  10   7      696.88      549.96     72.89 o 
  -7  10   7      446.32      482.97     73.69 o 
  -6  10   7       44.58       31.68     59.24 o 
  -5  10   7     3453.42     3632.45    216.94 o 
  -4  10   7      596.75      571.31     71.51 o 
  -3  10   7      772.35      760.40     96.33 o 
  -2  10   7       39.78       32.23     48.57 o 
  -1  10   7      299.80      261.61     52.09 o 
   0  10   7     1448.27     1557.37     97.49 o 
   1  10   7      504.33      604.80     58.06 o 
   2  10   7       12.77      -49.08     62.93 o 
   3  10   7      178.65      270.01    108.72 o 
   4  10   7      264.58      314.17     71.18 o 
   5  10   7      432.85      548.15     75.93 o 
   6  10   7     2245.81     2353.95    136.66 o 
   7  10   7      112.24      143.00     94.80 o 
   8  10   7      632.10      691.16     80.64 o 
   9  10   7        1.64       29.00    119.18 o 
  10  10   7      169.26       80.21     65.83 o 
  11  10   7       17.58      -41.36     68.53 o 
 -12  11   7       86.40      126.29     87.53 o 
 -11  11   7      714.81      526.44     78.93 o 
 -10  11   7       94.53       81.74     71.33 o 
  -9  11   7      113.45      158.72     67.80 o 
  -8  11   7      455.60      590.33     77.58 o 
  -7  11   7        3.14       -7.95    104.13 o 
  -6  11   7     1000.46     1001.56     91.83 o 
  -5  11   7      152.22      121.11     67.59 o 
  -4  11   7        2.66      -87.18    116.62 o 
  -3  11   7      346.58      285.69     49.65 o 
  -2  11   7      930.51     1047.94     90.08 o 
  -1  11   7      216.27      201.47     57.80 o 
   0  11   7     1761.15     1901.92     82.81 o 
   1  11   7      217.49      185.89     52.77 o 
   2  11   7      379.29      528.14    122.49 o 
   3  11   7       79.12       70.06     72.22 o 
   4  11   7      278.84      304.45     75.93 o 
   5  11   7       17.36        1.97     76.21 o 
   6  11   7        2.80      -16.63     68.53 o 
   7  11   7      252.76      238.97    122.88 o 
  -5  12   7       94.03       96.43     75.57 o 
  -4  12   7      527.87      541.63     59.66 o 
  -3  12   7       66.83       62.64     59.94 o 
  -2  12   7       46.47       31.14     60.57 o 
  -1  12   7      186.39      239.63     79.28 o 
   0  12   7      136.90      220.07     63.03 o 
 -26   0   8      329.97      274.33    115.10 o 
 -25   0   8       50.62     -130.93     87.28 o 
 -24   0   8      217.68      230.18     94.42 o 
 -23   0   8     3217.04     3643.49    171.76 o 
 -22   0   8       13.06      -57.53     84.21 o 
 -21   0   8     1640.90     1626.45     78.92 o 
 -20   0   8       93.59       87.62     48.65 o 
 -19   0   8     4043.69     4171.46    109.11 o 
 -18   0   8     2209.36     2148.15     79.58 o 
 -17   0   8     4046.38     3886.55     96.60 o 
 -16   0   8     2510.07     2361.76     78.35 o 
 -15   0   8       75.48      101.99     31.74 o 
 -14   0   8     1049.08      983.12    105.00 o 
 -13   0   8     8878.17     9011.89    115.55 o 
 -12   0   8       28.25       41.03     23.65 o 
 -11   0   8      577.28      602.06     25.97 o 
 -10   0   8     8015.62     7696.69     98.12 o 
  -9   0   8       40.39       56.77     18.64 o 
  -8   0   8     2096.39     2269.48     50.14 o 
  -7   0   8      155.34      183.15     19.97 o 
  -6   0   8       78.91      104.27     25.52 o 
  -5   0   8     3285.05     3240.75     53.18 o 
  -4   0   8    30620.37    31927.35    411.55 o 
  -3   0   8    24673.28    23895.83    313.43 o 
  -2   0   8    11664.32    11811.06    167.03 o 
  -1   0   8     8969.58     8702.71    130.48 o 
   0   0   8      147.67      120.67     42.49 o 
   1   0   8      110.64      100.51     26.67 o 
   2   0   8     3052.34     3624.86     74.65 o 
   3   0   8    31787.07    35216.18    538.64 o 
   4   0   8    40504.57    42373.79    549.53 o 
   5   0   8    24801.78    24297.66    331.65 o 
   6   0   8     3242.94     3280.93     79.40 o 
   7   0   8    22178.18    22642.42    348.76 o 
   8   0   8     1673.65     1857.92     82.95 o 
   9   0   8      211.58      204.34     49.76 o 
  10   0   8    30820.53    29358.14    403.87 o 
  11   0   8     1899.31     1805.86     70.41 o 
  12   0   8      153.81      177.69     43.96 o 
  13   0   8     4205.82     3872.16    150.83 o 
  14   0   8     1779.40     1664.12    114.59 o 
  15   0   8      648.85      629.06     89.58 o 
  16   0   8     7146.74     7136.14    223.06 o 
  17   0   8       11.72      123.51     82.17 o 
  18   0   8      348.44      263.87    100.81 o 
  19   0   8       38.65       -3.83    100.80 o 
  20   0   8     2224.37     1972.12    142.64 o 
  21   0   8       93.32      -62.02    100.05 o 
 -26   1   8       24.64      -15.84     68.57 o 
 -25   1   8      635.05      467.15     77.81 o 
 -24   1   8       38.43        4.20     51.46 o 
 -23   1   8      222.46      206.57     52.53 o 
 -22   1   8     1116.52     1041.68     61.56 o 
 -21   1   8      366.59      340.27     46.70 o 
 -20   1   8      273.53      305.97     57.62 o 
 -19   1   8       22.42       22.52     34.22 o 
 -18   1   8      157.69      141.79     29.51 o 
 -17   1   8     1457.04     1464.52     47.04 o 
 -16   1   8     2169.87     2195.74     52.26 o 
 -15   1   8     8939.61     9069.55    107.66 o 
 -14   1   8     1608.00     1688.74     37.15 o 
 -13   1   8     3520.80     3342.97     42.74 o 
 -12   1   8     3566.90     3659.43     43.44 o 
 -11   1   8       39.67       86.13     12.91 o 
 -10   1   8      507.95      483.09     40.55 o 
  -9   1   8    26405.00    26404.40    218.15 o 
  -8   1   8     2829.09     2836.84     39.95 o 
  -7   1   8    11954.95    11772.28    116.37 o 
  -6   1   8      219.11      262.69     11.02 o 
  -5   1   8     6146.40     6037.73     66.80 o 
  -4   1   8    13522.71    14109.83    133.50 o 
  -3   1   8    20206.60    19955.08    183.32 o 
  -2   1   8    13358.77    13308.37    149.38 o 
  -1   1   8    13999.44    14193.59    159.45 o 
   0   1   8    12390.74    12855.31    147.74 o 
   1   1   8    17020.06    17237.57    192.77 o 
   2   1   8     4159.19     3907.15     62.75 o 
   3   1   8     1910.90     1743.15     49.04 o 
   4   1   8    26440.77    26333.59    287.03 o 
   5   1   8     2345.64     2368.44     87.28 o 
   6   1   8     2471.74     2308.62     73.65 o 
   7   1   8     3069.11     3000.71     63.53 o 
   8   1   8        5.32       10.28     29.13 o 
   9   1   8      629.72      626.73     37.24 o 
  10   1   8     1065.86     1077.45     58.16 o 
  11   1   8      903.25     1089.31     72.39 o 
  12   1   8      364.41      372.22     39.37 o 
  13   1   8        0.77       -3.46     35.83 o 
  14   1   8     1866.99     1804.20     83.19 o 
  15   1   8      390.10      432.05     60.91 o 
  16   1   8        7.31       22.44     61.09 o 
  17   1   8     1199.89     1275.04     81.03 o 
  18   1   8       83.46      113.74     67.24 o 
  19   1   8       18.67        9.45     69.53 o 
  20   1   8      105.63      125.61    100.04 o 
 -26   2   8      344.68      285.46     60.20 o 
 -25   2   8       82.66       66.28     55.04 o 
 -24   2   8      417.72      448.25     60.11 o 
 -23   2   8       26.39       52.31     52.40 o 
 -22   2   8      448.88      572.52     56.18 o 
 -21   2   8      621.87      689.85     53.29 o 
 -20   2   8     2640.49     2650.60     81.30 o 
 -19   2   8       85.20       35.62     37.45 o 
 -18   2   8      148.85      175.77     36.97 o 
 -17   2   8       93.22       97.54     33.50 o 
 -16   2   8      976.20     1035.28     79.15 o 
 -15   2   8     2560.04     2518.23     46.81 o 
 -14   2   8     1211.57     1177.33     32.61 o 
 -13   2   8      824.03      758.53     23.34 o 
 -12   2   8      128.64      184.25     27.64 o 
 -11   2   8     4537.19     4844.28     51.02 o 
 -10   2   8      136.58      193.60     13.39 o 
  -9   2   8    10894.13    11355.63    114.40 o 
  -8   2   8     3759.23     3683.81     75.93 o 
  -7   2   8     9630.49     9881.95    150.09 o 
  -6   2   8     5950.05     6226.20    116.89 o 
  -5   2   8      634.35      563.56     40.45 o 
  -4   2   8     4860.97     4674.42     62.12 o 
  -3   2   8      464.15      458.99     21.33 o 
  -2   2   8      514.44      495.36     19.38 o 
  -1   2   8     5284.01     5558.52     81.48 o 
   0   2   8    21406.53    21208.20    232.51 o 
   1   2   8      164.41      179.88     19.99 o 
   2   2   8     4028.10     5099.67     76.17 o 
   3   2   8     2933.60     3239.96     59.20 o 
   4   2   8       67.21        2.72     20.17 o 
   5   2   8     8017.81     7711.42    107.19 o 
   6   2   8    25544.88    24819.84    277.38 o 
   7   2   8     1107.83     1173.80     43.99 o 
   8   2   8      159.98      163.78     29.15 o 
   9   2   8     3810.30     3785.04     75.96 o 
  10   2   8      956.26      938.29     51.44 o 
  11   2   8    10794.06    11163.39    152.67 o 
  12   2   8     5943.18     6023.33    175.21 o 
  13   2   8     1231.88     1289.71     70.31 o 
  14   2   8       35.98       95.27     52.06 o 
  15   2   8     1008.89      932.37     70.46 o 
  16   2   8      161.51       56.93     57.84 o 
  17   2   8      366.26      443.15     70.51 o 
  18   2   8      938.56      953.32     80.76 o 
  19   2   8     2510.83     2483.06    113.49 o 
  20   2   8       36.95      144.95     73.62 o 
 -26   3   8       92.96       33.38     61.19 o 
 -25   3   8      494.30      422.73     64.06 o 
 -24   3   8      845.73      862.19     66.34 o 
 -23   3   8       18.95       77.13     52.42 o 
 -22   3   8      256.01      163.06     50.21 o 
 -21   3   8      214.62      163.02     67.90 o 
 -20   3   8      984.33     1046.94     57.09 o 
 -19   3   8     2791.57     3074.44     81.79 o 
 -18   3   8     5473.19     5309.93    101.84 o 
 -17   3   8      744.00      702.50     44.11 o 
 -16   3   8      436.07      471.58     52.97 o 
 -15   3   8      719.83      739.21     35.30 o 
 -14   3   8    11329.79    11296.93    129.30 o 
 -13   3   8     2378.42     2294.39     98.85 o 
 -12   3   8     2264.91     2276.99     49.62 o 
 -11   3   8     3886.46     3798.65     59.78 o 
 -10   3   8     8663.01     8788.23    101.71 o 
  -9   3   8      438.30      561.35     32.16 o 
  -8   3   8    40264.43    39711.36    421.12 o 
  -7   3   8     4643.88     4294.60     89.52 o 
  -6   3   8       29.46       51.18     24.65 o 
  -5   3   8    10590.82    10665.40    164.63 o 
  -4   3   8     2276.53     2178.91     68.26 o 
  -3   3   8     2660.98     2718.89     40.96 o 
  -2   3   8    16854.03    16235.65    157.32 o 
  -1   3   8    20718.79    21371.05    202.13 o 
   0   3   8     6124.33     6013.33     84.09 o 
   1   3   8    11792.45    11881.10    169.50 o 
   2   3   8    12409.49    12736.00    153.97 o 
   3   3   8     2150.57     1918.25     56.77 o 
   4   3   8     3645.17     3776.07     72.58 o 
   5   3   8    27379.05    26771.29    297.29 o 
   6   3   8       76.24       80.16     26.89 o 
   7   3   8     1039.03      948.30     40.39 o 
   8   3   8      120.98      192.40     48.60 o 
   9   3   8       24.77       18.27     30.91 o 
  10   3   8        7.21       29.79     37.16 o 
  11   3   8    22189.41    22433.44    266.50 o 
  12   3   8      166.05      171.20     50.75 o 
  13   3   8        9.53      -40.28    128.99 o 
  14   3   8     1436.12     1383.11     81.40 o 
  15   3   8      750.95      841.58     89.44 o 
  16   3   8      476.41      437.29     66.04 o 
  17   3   8      525.30      558.41     72.36 o 
  18   3   8       16.55       55.63     70.42 o 
  19   3   8      208.53      394.60     77.15 o 
  20   3   8      462.69      468.99     86.48 o 
 -25   4   8       66.51       15.91     56.86 o 
 -24   4   8       19.02      -33.11     56.70 o 
 -23   4   8        1.41      -70.82     51.08 o 
 -22   4   8       95.66      112.68     52.73 o 
 -21   4   8        3.86      -27.49     54.46 o 
 -20   4   8       98.06      101.58     42.90 o 
 -19   4   8     1114.59     1086.71     56.32 o 
 -18   4   8      621.36      668.91     48.59 o 
 -17   4   8      643.09      714.84     50.45 o 
 -16   4   8       20.45       13.54     30.15 o 
 -15   4   8      215.98      261.47     31.04 o 
 -14   4   8      930.94      924.20     37.75 o 
 -13   4   8     3731.51     3781.69     65.07 o 
 -12   4   8       56.79       90.63     24.02 o 
 -11   4   8      538.29      517.59     28.72 o 
 -10   4   8       56.29       48.05     20.96 o 
  -9   4   8      962.85     1053.28     35.08 o 
  -8   4   8      279.71      362.57     28.02 o 
  -7   4   8     2326.27     2281.46     89.49 o 
  -6   4   8     4498.87     4941.43    104.31 o 
  -5   4   8     1342.71     1088.24     66.36 o 
  -4   4   8      465.18      495.57     22.88 o 
  -3   4   8      221.24      265.75     21.01 o 
  -2   4   8      505.47      461.59     26.70 o 
  -1   4   8       22.57       41.94     16.60 o 
   0   4   8    19499.26    18934.51    215.86 o 
   1   4   8      122.30       80.16     22.27 o 
   2   4   8      218.94      180.70     25.51 o 
   3   4   8     1326.16     1236.38     44.06 o 
   4   4   8     2588.50     2585.49     59.25 o 
   5   4   8       79.39       75.65     27.11 o 
   6   4   8     6728.36     6503.35    102.34 o 
   7   4   8      134.43      111.23     32.01 o 
   8   4   8     1296.31     1345.96     52.96 o 
   9   4   8     2186.53     2191.52     64.75 o 
  10   4   8      150.45       77.01     35.50 o 
  11   4   8      520.56      541.15     91.62 o 
  12   4   8      609.26      705.50    127.72 o 
  13   4   8       31.95       51.43     50.25 o 
  14   4   8      545.84      600.17     72.47 o 
  15   4   8       16.78      103.17     67.88 o 
  16   4   8       89.53      145.80     63.34 o 
  17   4   8      520.17      566.77     74.51 o 
  18   4   8      409.92      494.24    108.97 o 
  19   4   8      224.08      292.09     84.64 o 
 -24   5   8      390.57      402.15     65.91 o 
 -23   5   8        5.49       -2.62     51.13 o 
 -22   5   8      810.89      754.01     62.54 o 
 -21   5   8        9.94        1.90     49.49 o 
 -20   5   8      120.41      128.35     46.44 o 
 -19   5   8     1512.87     1370.07     61.42 o 
 -18   5   8      278.85      366.28     44.15 o 
 -17   5   8      189.28      159.53     35.40 o 
 -16   5   8      476.98      464.95     37.03 o 
 -15   5   8     1855.85     1755.36     53.77 o 
 -14   5   8      278.55      233.09     30.37 o 
 -13   5   8      269.95      256.49     30.60 o 
 -12   5   8     2859.49     2675.02     77.72 o 
 -11   5   8      334.92      250.94     26.75 o 
 -10   5   8      340.58      284.54     26.83 o 
  -9   5   8     3873.48     3930.03     62.81 o 
  -8   5   8        8.90       35.94     22.86 o 
  -7   5   8       15.39       39.55     22.63 o 
  -6   5   8       35.25       12.84     21.67 o 
  -5   5   8     1478.79     1307.39     61.62 o 
  -4   5   8      193.72      158.19     19.28 o 
  -3   5   8     3630.93     3485.31     61.10 o 
  -2   5   8       17.87        7.54     18.28 o 
  -1   5   8      358.06      319.37     28.43 o 
   0   5   8     1028.87     1090.33     35.41 o 
   1   5   8     2161.01     1963.88     52.31 o 
   2   5   8     2807.09     2577.85     60.96 o 
   3   5   8     6247.51     6219.27    118.18 o 
   4   5   8     3336.92     3419.91     72.62 o 
   5   5   8      744.84      653.66     39.86 o 
   6   5   8      699.07      644.50     41.04 o 
   7   5   8      259.89      343.79     39.55 o 
   8   5   8     1355.06     1369.53     54.09 o 
   9   5   8     2001.56     2023.01     90.91 o 
  10   5   8      376.13      365.50     44.55 o 
  11   5   8     2151.33     2219.49     91.13 o 
  12   5   8       65.31      112.71     73.37 o 
  13   5   8      435.87      470.56     66.77 o 
  14   5   8       95.02      115.34     63.59 o 
  15   5   8     2887.26     3059.25    117.66 o 
  16   5   8      385.68      455.13     75.19 o 
  17   5   8       47.43       45.42     64.74 o 
  18   5   8        0.47      -49.55     73.15 o 
 -23   6   8     1311.09     1225.42    135.51 o 
 -22   6   8       32.17      -78.52     67.13 o 
 -21   6   8        0.10      -53.32     63.73 o 
 -20   6   8      406.86      380.85     68.13 o 
 -19   6   8      215.50      143.42     63.80 o 
 -18   6   8      439.51      432.84     87.27 o 
 -17   6   8      237.13      288.84     63.33 o 
 -16   6   8      534.26      602.20     48.71 o 
 -15   6   8      196.07      159.62     40.48 o 
 -14   6   8     1854.82     2018.71     68.23 o 
 -13   6   8     2487.84     2278.96     68.93 o 
 -12   6   8     3526.65     3787.35    129.11 o 
 -11   6   8      511.93      525.15     40.29 o 
 -10   6   8     4588.87     4536.13     87.97 o 
  -9   6   8     1053.58     1065.46     46.90 o 
  -8   6   8     4993.38     5029.95     92.67 o 
  -7   6   8     1087.11     1287.02     63.90 o 
  -6   6   8     5476.60     5525.22    291.71 o 
  -5   6   8     3599.96     3411.55    203.92 o 
  -4   6   8    18246.56    17764.18    289.67 o 
  -3   6   8     3494.18     3368.87     95.53 o 
  -2   6   8     1918.62     1832.57     45.16 o 
  -1   6   8     4762.66     4744.61     71.47 o 
   0   6   8     2954.53     2864.99     68.95 o 
   1   6   8    13758.46    13367.35    161.31 o 
   2   6   8     3653.72     3614.30     79.86 o 
   3   6   8     1230.11     1310.52     58.74 o 
   4   6   8       36.75       75.87     32.46 o 
   5   6   8      944.27      860.49     45.63 o 
   6   6   8     1476.66     1581.49     60.87 o 
   7   6   8     2923.16     3023.34     75.65 o 
   8   6   8      152.46      123.31     40.72 o 
   9   6   8     1588.07     1598.21     73.83 o 
  10   6   8     2041.85     1988.35     74.29 o 
  11   6   8       58.35      101.43     53.26 o 
  12   6   8       24.26       31.08    118.92 o 
  13   6   8       28.76       87.53     60.94 o 
  14   6   8        4.90       25.79     60.54 o 
  15   6   8     1020.62      885.04    101.31 o 
  16   6   8     1013.66     1094.81     87.72 o 
  17   6   8      208.62       80.34     76.72 o 
 -22   7   8      200.28      154.85     75.82 o 
 -21   7   8        0.39      -46.14     71.37 o 
 -20   7   8      923.22      837.98    123.90 o 
 -19   7   8       35.77       36.39     62.67 o 
 -18   7   8      793.51      923.31     61.28 o 
 -17   7   8        0.18      -67.09     56.31 o 
 -16   7   8      354.33      346.78     51.65 o 
 -15   7   8      646.73      688.41     53.71 o 
 -14   7   8       60.70        6.26     39.20 o 
 -13   7   8      611.74      629.63     51.71 o 
 -12   7   8        5.38      -46.41     35.91 o 
 -11   7   8      348.01      412.26     68.42 o 
 -10   7   8       64.19      -17.43     34.72 o 
  -9   7   8      947.16      886.11     54.99 o 
  -8   7   8      565.72      554.90     91.51 o 
  -7   7   8     1299.16     1301.01     68.37 o 
  -6   7   8     1141.24     1199.92     66.23 o 
  -5   7   8       61.44      130.91     44.75 o 
  -4   7   8        9.11        9.70     43.21 o 
  -3   7   8      114.39       95.68     47.51 o 
  -2   7   8     1176.15     1119.95     51.77 o 
  -1   7   8      257.73      374.76     87.61 o 
   0   7   8     8409.26     8410.84    131.89 o 
   1   7   8     1436.57     1271.38     44.94 o 
   2   7   8     4132.18     4196.60     94.70 o 
   3   7   8      459.08      430.25     69.35 o 
   4   7   8      237.25      236.52     47.15 o 
   5   7   8      149.29      128.72     39.49 o 
   6   7   8     2412.93     2249.49    102.13 o 
   7   7   8      209.95      221.05     42.65 o 
   8   7   8     3026.10     2854.85    134.21 o 
   9   7   8      392.36      399.88     52.44 o 
  10   7   8     1490.73     1529.31    217.55 o 
  11   7   8      386.37      365.98     60.27 o 
  12   7   8       22.39       34.66     63.80 o 
  13   7   8      203.87      226.01     64.06 o 
  14   7   8      212.13      153.70     75.28 o 
  15   7   8      761.34      965.84     89.70 o 
  16   7   8      268.25      353.09     80.81 o 
 -20   8   8        2.73      -15.57     94.68 o 
 -19   8   8     1312.85     1389.79    141.37 o 
 -18   8   8      476.14      497.16     73.90 o 
 -17   8   8        1.76      -18.95     62.61 o 
 -16   8   8       14.78       36.57    102.08 o 
 -15   8   8       11.59      -12.35     82.69 o 
 -14   8   8      121.83       64.41     66.61 o 
 -13   8   8     2431.37     2501.58    104.40 o 
 -12   8   8     2704.67     2729.94    344.53 o 
 -11   8   8      803.56      854.45    146.74 o 
 -10   8   8      175.23      210.73     55.06 o 
  -9   8   8      574.77      599.73     75.79 o 
  -8   8   8      843.36      792.41     69.60 o 
  -7   8   8      872.14      887.54     70.13 o 
  -6   8   8     2769.92     2732.32    196.26 o 
  -5   8   8       13.74       67.87     49.68 o 
  -4   8   8      934.04      826.14     80.90 o 
  -3   8   8      244.25      187.35     53.49 o 
  -2   8   8       79.70       80.40     62.26 o 
  -1   8   8      727.56      807.06     51.85 o 
   0   8   8    11746.72    12162.77    236.63 o 
   1   8   8       37.54       35.13     39.79 o 
   2   8   8      166.10      205.53     55.00 o 
   3   8   8     1510.44     1600.14    210.66 o 
   4   8   8     1949.95     2051.36     69.94 o 
   5   8   8        8.49       48.64     40.98 o 
   6   8   8      429.45      438.83     49.73 o 
   7   8   8       30.46       58.76     44.45 o 
   8   8   8      166.86      116.73     75.45 o 
   9   8   8       10.44       -4.17     45.70 o 
  10   8   8     2744.07     2768.85    115.23 o 
  11   8   8       64.04       22.17     57.80 o 
  12   8   8       71.85       33.07     68.91 o 
  13   8   8      143.11      230.28     70.98 o 
  14   8   8      257.38       98.34     71.72 o 
 -18   9   8      320.54      226.39     72.62 o 
 -17   9   8      630.64      545.36     78.95 o 
 -16   9   8      119.92       70.23    135.13 o 
 -15   9   8     1611.34     1796.38    169.45 o 
 -14   9   8      421.30      572.92     74.15 o 
 -13   9   8      258.33      171.24     63.60 o 
 -12   9   8        1.53        7.45     59.13 o 
 -11   9   8        1.27        5.67     56.51 o 
 -10   9   8      174.03       33.83    107.06 o 
  -9   9   8     1473.78     1380.44     83.48 o 
  -8   9   8      216.11      239.71     61.84 o 
  -7   9   8      818.48      835.91    125.17 o 
  -6   9   8      189.18      121.80     57.27 o 
  -5   9   8     2473.06     2587.29    134.88 o 
  -4   9   8      191.78      214.30     63.69 o 
  -3   9   8       82.10       56.66     38.08 o 
  -2   9   8      530.16      477.91     54.08 o 
  -1   9   8      110.52       83.57     44.93 o 
   0   9   8      765.23      706.36     57.85 o 
   1   9   8     3949.20     4176.71    100.39 o 
   2   9   8      391.19      461.79    184.25 o 
   3   9   8     1199.08     1164.48    183.74 o 
   4   9   8      572.70      667.88     96.97 o 
   5   9   8      323.82      320.67     72.19 o 
   6   9   8     1992.28     1859.98    157.20 o 
   7   9   8     1767.49     1935.45     97.91 o 
   8   9   8      496.04      548.55     60.20 o 
   9   9   8     1515.35     1438.00     81.82 o 
  10   9   8       35.41       54.72     88.55 o 
  11   9   8     1061.68     1230.63     90.12 o 
  12   9   8      884.59     1063.05     86.95 o 
 -15  10   8      182.65      364.33     77.58 o 
 -14  10   8     1115.33     1079.81     90.57 o 
 -13  10   8      310.19      232.91     71.34 o 
 -12  10   8      133.23      280.76     73.02 o 
 -11  10   8     1210.42     1454.89    216.41 o 
 -10  10   8        0.50      -85.17     56.78 o 
  -9  10   8        4.43      -24.46     67.50 o 
  -8  10   8       81.46       60.61     63.44 o 
  -7  10   8      662.46      619.51     76.30 o 
  -6  10   8      459.27      470.27     70.00 o 
  -5  10   8     1081.16     1196.43    106.41 o 
  -4  10   8      231.06      351.61     67.70 o 
  -3  10   8      630.01      683.71     61.43 o 
  -2  10   8      149.42      211.62     50.60 o 
  -1  10   8      419.04      518.45     57.60 o 
   0  10   8      145.16      180.31     51.47 o 
   1  10   8       10.86      -29.97     49.36 o 
   2  10   8     1835.14     1945.98    101.69 o 
   3  10   8        8.51      -21.95    114.19 o 
   4  10   8      462.18      373.01     79.19 o 
   5  10   8      114.08      129.95     93.40 o 
   6  10   8       11.88     -109.09     72.72 o 
   7  10   8       52.14      -38.36     78.73 o 
   8  10   8      884.10      882.72    112.55 o 
   9  10   8       26.19       -4.34    101.06 o 
  10  10   8      326.79      311.85    112.30 o 
 -12  11   8       23.32       18.61     71.68 o 
 -11  11   8        8.07     -102.06     68.05 o 
 -10  11   8       93.82       37.28     71.46 o 
  -9  11   8      584.21      522.71     81.86 o 
  -8  11   8      790.42      985.31    120.58 o 
  -7  11   8       61.69      126.88    101.18 o 
  -6  11   8      442.82      403.55     78.08 o 
  -5  11   8      132.20      192.17     69.96 o 
  -4  11   8      574.97      592.35     54.56 o 
  -3  11   8       16.64       43.69     55.20 o 
  -2  11   8        6.17       44.47     53.77 o 
  -1  11   8      202.03      255.92     58.75 o 
   0  11   8      213.19      182.93     57.92 o 
   1  11   8        1.45      -20.73     55.91 o 
   2  11   8      311.67      263.34     76.94 o 
   3  11   8       10.04      -34.30     70.02 o 
   4  11   8       46.89      123.76     72.35 o 
   5  11   8      460.21      532.77    123.51 o 
   6  11   8       31.34      -11.43     79.52 o 
 -26   1   9        1.93       46.69     68.74 o 
 -25   1   9       70.62      115.76     68.66 o 
 -24   1   9      675.37      755.87     76.58 o 
 -23   1   9     1104.78     1160.01     80.52 o 
 -22   1   9       19.74       -3.58     46.08 o 
 -21   1   9      224.33      250.26     46.90 o 
 -20   1   9      131.41      206.96     43.08 o 
 -19   1   9       83.99      135.97     38.84 o 
 -18   1   9     2571.61     2654.97     89.92 o 
 -17   1   9     1650.49     1659.60     58.02 o 
 -16   1   9     1658.41     1627.01     78.94 o 
 -15   1   9      715.12      703.30     27.16 o 
 -14   1   9     3095.44     3044.11     42.92 o 
 -13   1   9     5211.55     5451.45     58.08 o 
 -12   1   9     2342.40     2300.92     35.08 o 
 -11   1   9     3056.76     3134.49     39.60 o 
 -10   1   9      535.54      491.02     19.88 o 
  -9   1   9     8343.18     8652.90    127.38 o 
  -8   1   9    10222.54    10414.66    128.60 o 
  -7   1   9     8400.35     8946.01     80.94 o 
  -6   1   9     4832.39     4812.39     58.07 o 
  -5   1   9     3457.82     3280.82     39.78 o 
  -4   1   9    11258.72    11328.00    101.82 o 
  -3   1   9     6511.06     6928.21     88.00 o 
  -2   1   9     3513.51     3861.17     68.87 o 
  -1   1   9     2232.11     2284.24     44.63 o 
   0   1   9    14712.90    15864.15    179.97 o 
   1   1   9    13224.44    14555.73    168.58 o 
   2   1   9      891.13      794.05     32.48 o 
   3   1   9      254.34      276.05     24.14 o 
   4   1   9      463.58      457.84     29.46 o 
   5   1   9    16497.83    16149.67    191.23 o 
   6   1   9    12802.03    12466.72    157.14 o 
   7   1   9       13.46       21.17     27.30 o 
   8   1   9      166.90      156.85     30.60 o 
   9   1   9     1409.51     1386.21     53.98 o 
  10   1   9     1398.74     1443.26     55.38 o 
  11   1   9     2099.06     2019.13     60.68 o 
  12   1   9      361.34      442.08     36.25 o 
  13   1   9        1.38      -17.88     39.91 o 
  14   1   9        1.73       44.59     88.30 o 
  15   1   9     1458.52     1317.00     78.56 o 
  16   1   9      723.55      838.69    106.03 o 
  17   1   9      154.72      123.40     65.43 o 
  18   1   9        0.10       29.46     64.68 o 
  19   1   9      479.43      494.04     80.77 o 
  20   1   9       73.74       52.55     72.53 o 
 -26   2   9       37.37       55.17     69.56 o 
 -25   2   9      711.64      697.47     65.99 o 
 -24   2   9        0.22      -77.61     51.74 o 
 -23   2   9      398.32      385.16     55.96 o 
 -22   2   9      621.08      753.50     60.04 o 
 -21   2   9       84.65      102.54     44.41 o 
 -20   2   9       17.09      -19.60     38.86 o 
 -19   2   9     4546.60     4713.01    122.75 o 
 -18   2   9     1046.54     1111.60     60.86 o 
 -17   2   9        4.72       26.56     32.20 o 
 -16   2   9        3.73       37.87     29.70 o 
 -15   2   9      128.87      138.93     32.01 o 
 -14   2   9      138.04      185.80     25.74 o 
 -13   2   9     3642.00     3615.79     55.45 o 
 -12   2   9       45.05       56.07     17.76 o 
 -11   2   9       54.24       38.63     12.99 o 
 -10   2   9     6683.42     6939.12     70.71 o 
  -9   2   9    38768.67    39661.67    574.37 o 
  -8   2   9     2027.86     2240.51     61.15 o 
  -7   2   9     8501.88     9398.97    146.93 o 
  -6   2   9     1301.65     1285.69     49.20 o 
  -5   2   9     6052.78     6148.15     78.27 o 
  -4   2   9      563.25      591.96     20.24 o 
  -3   2   9    16621.38    16910.25    161.78 o 
  -2   2   9     9248.41     9398.73    114.91 o 
  -1   2   9    13942.92    14444.71    166.90 o 
   0   2   9     6114.30     6371.37    102.59 o 
   1   2   9    21171.26    22089.32    245.10 o 
   2   2   9      688.00      804.93     32.57 o 
   3   2   9     1824.57     1908.46     48.49 o 
   4   2   9     8915.45     8519.04    116.09 o 
   5   2   9     1885.97     1904.08     64.59 o 
   6   2   9       37.33       84.12     26.10 o 
   7   2   9     9167.45     9236.01    128.11 o 
   8   2   9       59.79       50.88     29.46 o 
   9   2   9     3058.21     3060.94     90.39 o 
  10   2   9     2969.67     3035.42    102.48 o 
  11   2   9     3835.36     3783.78    114.13 o 
  12   2   9      723.85      816.29     63.11 o 
  13   2   9       22.33       18.79     52.01 o 
  14   2   9     1398.94     1203.74     76.04 o 
  15   2   9        2.41       61.46     59.61 o 
  16   2   9     1186.56     1290.79    108.60 o 
  17   2   9      377.75      356.45     72.30 o 
  18   2   9       28.29       63.49     68.28 o 
  19   2   9       45.71       69.29    143.29 o 
 -26   3   9       72.74      -58.22     57.76 o 
 -25   3   9       57.04      -52.80     57.95 o 
 -24   3   9       12.49      -78.86     52.57 o 
 -23   3   9       37.98      -78.55     52.37 o 
 -22   3   9       94.01       53.53     47.06 o 
 -21   3   9      836.35      809.76     78.98 o 
 -20   3   9     2092.78     2076.06     75.46 o 
 -19   3   9      613.00      618.39     48.32 o 
 -18   3   9       22.33       -0.06     44.71 o 
 -17   3   9      104.11       73.15     34.45 o 
 -16   3   9      558.17      619.15     37.13 o 
 -15   3   9     2413.67     2207.97     55.73 o 
 -14   3   9     2001.20     1865.54     49.82 o 
 -13   3   9     1411.41     1317.11     38.32 o 
 -12   3   9     2497.41     2421.79     50.76 o 
 -11   3   9      485.45      503.78     28.25 o 
 -10   3   9      242.52      265.38     23.98 o 
  -9   3   9      295.10      254.61     26.40 o 
  -8   3   9     5721.81     5575.44    108.68 o 
  -7   3   9      512.02      404.49     40.18 o 
  -6   3   9     4555.23     4631.40    143.43 o 
  -5   3   9      466.44      435.62     42.61 o 
  -4   3   9      146.04      222.18     13.69 o 
  -3   3   9      240.68      266.98     17.05 o 
  -2   3   9     3568.90     3833.14     53.88 o 
  -1   3   9     5283.19     5062.66     90.74 o 
   0   3   9     1221.94     1273.98     39.26 o 
   1   3   9     7599.74     7703.06    104.78 o 
   2   3   9      770.71      622.32     49.42 o 
   3   3   9     3113.99     3146.62     63.24 o 
   4   3   9      666.37      698.32     37.98 o 
   5   3   9      112.36      110.84     28.76 o 
   6   3   9     1270.83     1210.61     48.48 o 
   7   3   9       11.06       58.68     31.09 o 
   8   3   9     2522.91     2400.82     64.55 o 
   9   3   9     3607.92     3315.37     75.86 o 
  10   3   9     3979.99     4126.18    104.21 o 
  11   3   9      587.68      716.05     54.43 o 
  12   3   9     1070.19      943.85     65.14 o 
  13   3   9      224.15      319.30     62.70 o 
  14   3   9      135.19      180.15     84.34 o 
  15   3   9      143.34      107.53     62.12 o 
  16   3   9       21.93      -23.69     59.33 o 
  17   3   9       58.91       92.39    118.28 o 
  18   3   9      214.70      256.62     76.39 o 
  19   3   9      405.32      299.31     78.76 o 
 -25   4   9      127.11      101.51     59.91 o 
 -24   4   9      124.09      127.12     57.67 o 
 -23   4   9      332.87      362.29     54.98 o 
 -22   4   9      708.43      670.04     59.63 o 
 -21   4   9       25.35      -45.43     45.78 o 
 -20   4   9     1556.79     1473.06     65.34 o 
 -19   4   9     1683.36     1797.90     67.78 o 
 -18   4   9      680.45      873.86     50.38 o 
 -17   4   9      310.63      329.14     35.61 o 
 -16   4   9      515.01      507.10     36.46 o 
 -15   4   9     1093.56     1061.22     41.38 o 
 -14   4   9        2.49      -12.96     25.97 o 
 -13   4   9     2777.47     2718.44     57.62 o 
 -12   4   9     3584.72     3559.25     62.60 o 
 -11   4   9      507.87      513.28     29.90 o 
 -10   4   9     2059.56     2169.74     48.51 o 
  -9   4   9     3911.70     3752.23     70.92 o 
  -8   4   9     1015.00      974.25     39.43 o 
  -7   4   9     6472.73     6195.38    122.17 o 
  -6   4   9     2047.93     2067.96     69.37 o 
  -5   4   9     4180.85     4221.97     97.09 o 
  -4   4   9      589.77      526.77     23.47 o 
  -3   4   9     1963.87     1918.15     42.21 o 
  -2   4   9    11117.59    10597.52    114.23 o 
  -1   4   9     3008.02     2810.27     90.47 o 
   0   4   9    19369.78    19250.28    220.64 o 
   1   4   9     3762.22     3750.55    126.60 o 
   2   4   9      209.48      206.88     27.81 o 
   3   4   9      427.91      475.10     33.22 o 
   4   4   9     4252.76     4510.78     80.59 o 
   5   4   9    13434.38    13274.72    217.06 o 
   6   4   9    21680.88    21470.18    252.13 o 
   7   4   9      101.29       86.59     34.39 o 
   8   4   9      217.74      219.79     41.82 o 
   9   4   9      293.40      312.11     39.50 o 
  10   4   9      443.88      437.98     45.00 o 
  11   4   9     9807.26     9366.00    173.68 o 
  12   4   9     1910.18     1965.74     90.75 o 
  13   4   9      338.69      398.50     63.39 o 
  14   4   9       59.03       92.31     60.46 o 
  15   4   9      786.41      832.83     77.20 o 
  16   4   9     1046.83     1128.56    168.30 o 
  17   4   9      680.62      861.63     85.29 o 
  18   4   9       26.63       61.11     71.45 o 
 -24   5   9      601.17      766.23     68.57 o 
 -23   5   9       20.57       -0.63     54.06 o 
 -22   5   9      291.08      211.10     67.74 o 
 -21   5   9       49.71        0.47     45.75 o 
 -20   5   9      249.36      204.66     48.57 o 
 -19   5   9       10.55       -5.25     42.19 o 
 -18   5   9      883.72      880.76     52.53 o 
 -17   5   9      226.37      258.64     36.28 o 
 -16   5   9     1356.01     1317.64     49.57 o 
 -15   5   9        5.70       27.17     30.21 o 
 -14   5   9     5938.92     5904.80     96.46 o 
 -13   5   9     1075.71     1063.55     40.79 o 
 -12   5   9      823.31      703.85     35.27 o 
 -11   5   9      203.16      196.82     27.06 o 
 -10   5   9        5.33       14.37     22.26 o 
  -9   5   9      766.25      745.02     36.80 o 
  -8   5   9    10211.59     9933.73    133.25 o 
  -7   5   9      732.32      709.17     35.04 o 
  -6   5   9     8923.43     8645.60    157.74 o 
  -5   5   9      492.92      510.98     64.83 o 
  -4   5   9     7296.25     7448.43    142.55 o 
  -3   5   9      730.12      711.76     39.80 o 
  -2   5   9      506.27      529.52     33.67 o 
  -1   5   9     5683.51     5618.16     76.24 o 
   0   5   9       11.69      -11.71     23.44 o 
   1   5   9      544.15      528.45     41.25 o 
   2   5   9     4801.65     4623.97     83.76 o 
   3   5   9      291.95      293.31     32.84 o 
   4   5   9      217.10      223.32     32.81 o 
   5   5   9     3991.59     4017.48     82.27 o 
   6   5   9     1086.78     1108.49     49.70 o 
   7   5   9     1154.18     1092.17     49.95 o 
   8   5   9     1112.18      929.35     51.20 o 
   9   5   9     1313.62     1313.16     56.16 o 
  10   5   9     1220.49     1313.27     60.24 o 
  11   5   9      149.90       89.65     69.67 o 
  12   5   9      736.56      980.36     68.77 o 
  13   5   9      288.20      271.70     66.84 o 
  14   5   9      762.51      739.82     75.42 o 
  15   5   9     1483.49     1491.13     90.91 o 
  16   5   9       97.42      122.00     72.14 o 
  17   5   9       65.93      -37.92     69.29 o 
 -23   6   9      259.02      145.59     75.46 o 
 -22   6   9        0.44       17.69    101.95 o 
 -21   6   9       94.30      -19.71     71.33 o 
 -20   6   9      287.50      220.94     68.91 o 
 -19   6   9      628.17      661.50     70.24 o 
 -18   6   9        6.07       16.52     44.61 o 
 -17   6   9       38.93       45.95     44.23 o 
 -16   6   9        6.06       -0.10     70.70 o 
 -15   6   9      262.15      261.71     45.98 o 
 -14   6   9      104.89      107.19     38.13 o 
 -13   6   9      195.91      190.21     38.88 o 
 -12   6   9       64.46      103.44     37.87 o 
 -11   6   9       65.98       10.03     33.56 o 
 -10   6   9      368.50      412.91     41.23 o 
  -9   6   9      852.56      795.38     76.32 o 
  -8   6   9     1661.07     1698.00     78.58 o 
  -7   6   9      933.98      956.74     97.99 o 
  -6   6   9     1416.40     1346.93     69.78 o 
  -5   6   9      962.82      865.09     59.55 o 
  -4   6   9       16.38      -41.30     38.75 o 
  -3   6   9     2517.79     2466.44     68.21 o 
  -2   6   9     4556.25     4305.34     86.53 o 
  -1   6   9     2888.44     2941.89     73.89 o 
   0   6   9     5544.87     5351.79     78.72 o 
   1   6   9     3320.51     3224.01     71.95 o 
   2   6   9        8.33       -8.79     30.74 o 
   3   6   9     1164.58     1252.03     54.78 o 
   4   6   9     2315.99     2257.59     66.86 o 
   5   6   9     2486.49     2533.48     71.04 o 
   6   6   9     1857.17     1919.42     68.49 o 
   7   6   9     5296.61     5654.42    107.51 o 
   8   6   9      907.37      923.28     55.69 o 
   9   6   9      127.23      132.87     42.76 o 
  10   6   9      454.42      578.21     62.17 o 
  11   6   9      378.65      367.18     60.02 o 
  12   6   9      186.56      153.90     61.78 o 
  13   6   9     1376.95     1576.63     87.85 o 
  14   6   9     1096.07     1209.27    230.58 o 
  15   6   9      204.57      228.14     72.71 o 
  16   6   9       38.70      121.03     77.46 o 
 -22   7   9      174.13      223.44     73.02 o 
 -21   7   9      284.01      201.33     94.30 o 
 -20   7   9       74.17      -45.30     67.65 o 
 -19   7   9      267.50      248.99     69.50 o 
 -18   7   9     1058.85     1068.09    118.29 o 
 -17   7   9       68.11      101.80     47.74 o 
 -16   7   9       65.52       73.96     46.46 o 
 -15   7   9     1264.90     1472.59     93.14 o 
 -14   7   9        1.68       39.91     41.28 o 
 -13   7   9     2869.86     2879.95     90.28 o 
 -12   7   9      539.97      479.65     51.52 o 
 -11   7   9       49.43       70.76     38.66 o 
 -10   7   9     2016.80     2125.79    112.11 o 
  -9   7   9      491.44      627.46     46.62 o 
  -8   7   9       29.79       -7.21     34.95 o 
  -7   7   9     4397.42     4139.90    116.82 o 
  -6   7   9     1463.25     1361.84     71.55 o 
  -5   7   9     7117.41     6718.29    147.35 o 
  -4   7   9     3727.86     3549.90    108.11 o 
  -3   7   9     1129.71     1200.83    111.19 o 
  -2   7   9     1968.85     1865.57    118.34 o 
  -1   7   9       23.95       60.11     46.41 o 
   0   7   9     2635.92     2646.91    118.99 o 
   1   7   9     1650.22     1631.87     85.61 o 
   2   7   9     4585.62     4824.72    125.57 o 
   3   7   9     1697.14     1709.75    124.68 o 
   4   7   9      682.79      613.60     45.54 o 
   5   7   9     1128.45     1356.74     58.89 o 
   6   7   9      229.23      219.35     44.14 o 
   7   7   9       45.55       85.46     44.38 o 
   8   7   9      334.38      458.75     84.49 o 
   9   7   9      566.16      613.36     60.60 o 
  10   7   9      153.53      223.32     56.81 o 
  11   7   9      816.33      956.13     83.57 o 
  12   7   9      748.71      714.58     78.58 o 
  13   7   9      187.64      151.40     75.79 o 
  14   7   9      146.78      171.22     76.14 o 
  15   7   9     1170.29     1102.25     91.10 o 
 -20   8   9      221.43      129.17     86.89 o 
 -19   8   9      492.25      473.24     78.12 o 
 -18   8   9      213.86      224.98     57.75 o 
 -17   8   9        1.27      -25.19     62.24 o 
 -16   8   9      113.08       32.98     49.52 o 
 -15   8   9       32.10       54.31     60.50 o 
 -14   8   9       81.13       90.50     58.06 o 
 -13   8   9        4.54       51.74     61.50 o 
 -12   8   9      688.48      681.32     69.48 o 
 -11   8   9      225.94      155.36     53.77 o 
 -10   8   9     1016.40     1053.89     73.55 o 
  -9   8   9      448.51      470.73     81.80 o 
  -8   8   9      434.40      348.25     59.84 o 
  -7   8   9      537.32      546.56    122.49 o 
  -6   8   9      205.93      177.26     64.56 o 
  -5   8   9      501.55      380.28     56.99 o 
  -4   8   9     1022.77      909.81    139.21 o 
  -3   8   9      980.54      948.44     56.78 o 
  -2   8   9       10.82       23.52     63.57 o 
  -1   8   9     4574.65     4598.35    100.73 o 
   0   8   9      329.03      347.85     46.48 o 
   1   8   9     4982.58     4804.24    131.27 o 
   2   8   9      415.99      467.08     63.27 o 
   3   8   9        0.91      -66.16     52.87 o 
   4   8   9       10.65        2.40     64.18 o 
   5   8   9      841.98      869.78     76.10 o 
   6   8   9       77.13      -57.27     58.32 o 
   7   8   9     2324.77     2365.55     82.76 o 
   8   8   9      109.17       84.04     60.65 o 
   9   8   9        0.62       87.32     61.86 o 
  10   8   9     1721.67     1875.36    107.94 o 
  11   8   9        1.68      -42.50     63.61 o 
  12   8   9      213.20      236.84     98.25 o 
  13   8   9       47.82       77.59     66.67 o 
 -18   9   9       16.91       20.87     74.89 o 
 -17   9   9        8.38      -15.16     68.59 o 
 -16   9   9       11.04      -47.66     68.91 o 
 -15   9   9      105.64      123.86     67.38 o 
 -14   9   9      620.32      529.30     85.24 o 
 -13   9   9      458.81      425.27     67.18 o 
 -12   9   9      260.68      373.78     68.84 o 
 -11   9   9        4.66       31.18     61.30 o 
 -10   9   9      300.55      333.55     76.17 o 
  -9   9   9      449.75      366.01     78.72 o 
  -8   9   9       64.84      100.38     60.21 o 
  -7   9   9      169.13       96.20     56.70 o 
  -6   9   9      123.03      185.95     60.34 o 
  -5   9   9      538.14      570.15    105.79 o 
  -4   9   9      129.88       97.73     40.61 o 
  -3   9   9      169.23      179.22     47.82 o 
  -2   9   9      469.42      571.30     90.96 o 
  -1   9   9      118.70       43.15     58.11 o 
   0   9   9      140.56      154.98     50.02 o 
   1   9   9     1156.39     1285.37     84.17 o 
   2   9   9       25.92       78.49     63.52 o 
   3   9   9     1033.48     1009.04     82.55 o 
   4   9   9      115.20       33.46     64.68 o 
   5   9   9       31.45      110.82     70.05 o 
   6   9   9        3.88       18.78     63.74 o 
   7   9   9      637.50      661.18    203.91 o 
   8   9   9        3.05      -48.41     66.16 o 
   9   9   9        5.83        8.42     89.32 o 
  10   9   9      269.09      299.34    109.23 o 
  11   9   9       35.43      160.58     76.05 o 
 -15  10   9      884.09      929.30    180.04 o 
 -14  10   9       83.79      116.52     75.81 o 
 -13  10   9      616.16      931.89    109.35 o 
 -12  10   9        5.95        2.22     65.15 o 
 -11  10   9      971.17      958.53     88.66 o 
 -10  10   9       58.03      132.65     68.73 o 
  -9  10   9     1844.72     1981.00    100.34 o 
  -8  10   9      724.58      676.17     80.67 o 
  -7  10   9        5.99      -57.04     59.18 o 
  -6  10   9     1876.33     1835.92     95.52 o 
  -5  10   9       90.60       90.13     63.09 o 
  -4  10   9      124.15       85.30     52.53 o 
  -3  10   9     1725.19     1681.54    153.00 o 
  -2  10   9       11.93       18.26     49.42 o 
  -1  10   9      116.47      132.30     54.71 o 
   0  10   9     1522.42     1542.06     90.36 o 
   1  10   9      935.96      914.07     83.14 o 
   2  10   9      138.82      138.61    105.14 o 
   3  10   9        5.63      -72.92     99.27 o 
   4  10   9       72.59       21.39    137.94 o 
   5  10   9       12.15      -85.21     68.99 o 
   6  10   9      560.75      427.36     79.57 o 
   7  10   9      986.53     1064.53     95.70 o 
   8  10   9       87.97      -28.84    101.32 o 
 -11  11   9      144.66      243.09     78.50 o 
 -10  11   9       31.86       -1.03     71.38 o 
  -9  11   9       70.48      156.91     89.57 o 
  -8  11   9      415.21      331.97    145.07 o 
  -7  11   9      726.16      737.06    255.06 o 
  -6  11   9       17.84       64.78    173.27 o 
  -5  11   9     1142.01     1270.95     79.01 o 
  -4  11   9       14.36       68.33     55.63 o 
  -3  11   9      734.54      766.91     68.07 o 
  -2  11   9        8.09       35.08     58.25 o 
  -1  11   9        7.77       21.12     55.34 o 
   0  11   9      134.62      172.98     58.95 o 
   1  11   9      369.76      565.64     86.53 o 
   2  11   9      203.40      275.05     78.24 o 
   3  11   9     1472.75     1797.58    105.82 o 
   4  11   9       53.41       89.36     75.79 o 
 -26   0  10       23.12       58.18    110.75 o 
 -25   0  10      600.41      567.30    116.12 o 
 -24   0  10      727.12      809.22    118.68 o 
 -23   0  10       81.50       34.45     85.49 o 
 -22   0  10      327.34      435.61     96.98 o 
 -21   0  10      626.58      525.70     88.56 o 
 -20   0  10        4.21      -51.04     67.89 o 
 -19   0  10      146.46      124.53     69.16 o 
 -18   0  10     5049.42     5130.13    170.74 o 
 -17   0  10        6.61       33.02     36.38 o 
 -16   0  10       88.78       96.03     34.81 o 
 -15   0  10     5949.96     5928.16    206.09 o 
 -14   0  10      574.29      639.57     44.52 o 
 -13   0  10     3312.94     3670.43     64.76 o 
 -12   0  10    19183.28    19087.43    229.08 o 
 -11   0  10     1140.89     1171.15     38.81 o 
 -10   0  10     1562.30     1706.44     49.73 o 
  -9   0  10    55473.04    57131.55    802.92 o 
  -8   0  10     2837.44     2948.72     64.43 o 
  -7   0  10    26818.05    26523.33    278.41 o 
  -6   0  10    24932.27    25021.37    263.94 o 
  -5   0  10    43416.10    43901.89    562.80 o 
  -4   0  10     3249.97     3638.74     72.17 o 
  -3   0  10    19772.89    19211.46    263.06 o 
  -2   0  10      842.86      815.05     39.22 o 
  -1   0  10    24135.86    23697.58    320.16 o 
   0   0  10    16337.46    16248.71    238.25 o 
   1   0  10    42236.85    41372.68    538.68 o 
   2   0  10      191.43      190.18     32.28 o 
   3   0  10      648.48      653.30     39.21 o 
   4   0  10     9270.31     8799.49    452.50 o 
   5   0  10        0.55        2.53     41.60 o 
   6   0  10     3746.49     3747.48     90.32 o 
   7   0  10    15947.43    15582.72    236.76 o 
   8   0  10        5.05        1.42     70.44 o 
   9   0  10     1073.03     1013.05     70.57 o 
  10   0  10      108.31       96.53     46.00 o 
  11   0  10      173.61      187.62     88.55 o 
  12   0  10      119.94      231.09     52.75 o 
  13   0  10     2899.49     2602.46    147.01 o 
  14   0  10     2087.24     1878.73    122.25 o 
  15   0  10     1574.46     1395.15    116.12 o 
  16   0  10       13.03       42.36     87.79 o 
  17   0  10     1249.30     1025.87    117.66 o 
  18   0  10       13.47      -10.97     93.91 o 
  19   0  10        8.67      -50.53     93.66 o 
 -26   1  10      546.51      616.79     81.48 o 
 -25   1  10      311.51      470.68     99.14 o 
 -24   1  10      571.13      648.02     76.85 o 
 -23   1  10      400.94      356.80     71.81 o 
 -22   1  10      374.91      362.43     62.39 o 
 -21   1  10     1462.21     1573.27    256.34 o 
 -20   1  10      766.49      725.27     50.97 o 
 -19   1  10     3034.69     3325.47     97.64 o 
 -18   1  10      158.68      260.70     38.43 o 
 -17   1  10        7.14       -9.26     32.53 o 
 -16   1  10      597.27      663.58     40.07 o 
 -15   1  10     1829.82     1865.29     47.78 o 
 -14   1  10      353.16      351.54     23.48 o 
 -13   1  10     5608.06     5632.18     59.98 o 
 -12   1  10      389.20      426.51     20.66 o 
 -11   1  10      544.17      522.46     18.82 o 
 -10   1  10    10630.36    11180.35    115.68 o 
  -9   1  10     4424.20     4863.20     60.89 o 
  -8   1  10    11362.90    11933.80    105.66 o 
  -7   1  10      986.62      959.01     25.62 o 
  -6   1  10       63.27       41.00     12.76 o 
  -5   1  10     5549.63     5661.66     72.37 o 
  -4   1  10     3722.49     3551.87     63.88 o 
  -3   1  10     8997.11     9770.38    105.23 o 
  -2   1  10     5572.22     5751.56     80.04 o 
  -1   1  10      546.87      508.21     26.68 o 
   0   1  10      740.18      791.43     33.43 o 
   1   1  10     1317.23     1292.56     39.99 o 
   2   1  10     6542.61     6476.89     93.36 o 
   3   1  10     3216.29     3124.29     61.68 o 
   4   1  10     1187.14     1153.92     44.84 o 
   5   1  10     2671.54     2609.26     60.16 o 
   6   1  10     1117.01     1099.56     43.76 o 
   7   1  10     4941.79     4797.77     96.53 o 
   8   1  10     1220.22     1236.26     48.75 o 
   9   1  10     1360.49     1424.63     47.86 o 
  10   1  10     2859.81     2851.49     63.79 o 
  11   1  10       85.49       42.31     50.24 o 
  12   1  10     1171.36     1133.03     47.77 o 
  13   1  10     3941.46     3815.45    116.65 o 
  14   1  10     1159.09     1226.84     76.79 o 
  15   1  10      742.71      744.48     74.47 o 
  16   1  10      651.94      605.51     72.19 o 
  17   1  10        3.26      101.19     68.16 o 
  18   1  10      434.68      470.57     79.15 o 
  19   1  10       68.19      164.12     96.59 o 
 -26   2  10        1.98      -90.71     66.22 o 
 -25   2  10      155.45      125.07     68.92 o 
 -24   2  10      258.85      248.29     75.41 o 
 -23   2  10        5.16       32.77     49.81 o 
 -22   2  10        7.85      -20.13     46.17 o 
 -21   2  10       73.87       77.34     44.39 o 
 -20   2  10      436.30      399.59     48.79 o 
 -19   2  10     2402.55     2601.13     79.36 o 
 -18   2  10      869.03      800.54     48.21 o 
 -17   2  10      281.60      274.79     37.16 o 
 -16   2  10     1254.73     1321.33     44.39 o 
 -15   2  10      788.66      788.04     35.80 o 
 -14   2  10     4799.48     4724.32     72.53 o 
 -13   2  10     1744.87     1742.84     39.15 o 
 -12   2  10      208.70      198.23     21.09 o 
 -11   2  10      326.47      303.85     21.11 o 
 -10   2  10     1266.65     1250.94     36.48 o 
  -9   2  10      642.80      688.95     32.57 o 
  -8   2  10    28990.09    28697.99    385.33 o 
  -7   2  10    12416.57    12215.63    183.77 o 
  -6   2  10    14998.91    15016.65    168.16 o 
  -5   2  10     3802.45     3940.08     51.29 o 
  -4   2  10      111.62      251.92     34.93 o 
  -3   2  10     3203.12     3670.96     59.39 o 
  -2   2  10    21887.26    22775.41    250.16 o 
  -1   2  10    25892.01    25272.03    276.58 o 
   0   2  10    16252.28    16520.51    191.55 o 
   1   2  10      707.90      744.25     33.12 o 
   2   2  10     7980.57     7944.60    109.10 o 
   3   2  10      166.51      239.96     31.86 o 
   4   2  10      112.71      107.46     27.88 o 
   5   2  10    11600.76    11070.45    146.15 o 
   6   2  10     2028.51     1973.78     58.77 o 
   7   2  10      276.89      325.94     34.92 o 
   8   2  10     3101.88     3027.20     72.20 o 
   9   2  10      144.80      138.77     42.66 o 
  10   2  10      439.43      437.49     51.16 o 
  11   2  10     4682.68     4624.75     93.85 o 
  12   2  10       34.88      126.25     66.99 o 
  13   2  10       43.88       -7.37     57.46 o 
  14   2  10       70.15        7.54     56.24 o 
  15   2  10      311.00      328.55     67.70 o 
  16   2  10       39.74      123.99     65.01 o 
  17   2  10      399.22      422.05     73.89 o 
  18   2  10       39.48       58.84     68.30 o 
 -25   3  10        0.98      -24.22     56.18 o 
 -24   3  10      501.63      419.06     60.41 o 
 -23   3  10      634.71      799.93     61.84 o 
 -22   3  10     1612.33     1747.95     71.58 o 
 -21   3  10        9.32       95.94     46.55 o 
 -20   3  10     1460.10     1574.47     64.87 o 
 -19   3  10      455.16      525.37     48.82 o 
 -18   3  10      164.10      151.58     51.49 o 
 -17   3  10      915.82      906.01     47.30 o 
 -16   3  10      422.92      511.03     35.84 o 
 -15   3  10      354.44      404.00     32.16 o 
 -14   3  10     8510.86     8500.78    108.07 o 
 -13   3  10     1746.68     1844.63     41.76 o 
 -12   3  10     2186.46     2223.22     77.20 o 
 -11   3  10     1258.27     1224.98     39.15 o 
 -10   3  10     6308.76     6404.45     96.95 o 
  -9   3  10     8777.84     8642.31    147.38 o 
  -8   3  10     1308.28     1227.93     55.51 o 
  -7   3  10      776.16      848.09     44.25 o 
  -6   3  10      279.96      267.13     43.89 o 
  -5   3  10     4377.40     4671.95     83.03 o 
  -4   3  10     1682.41     1601.11     46.39 o 
  -3   3  10     9481.88     9310.43    129.15 o 
  -2   3  10      317.69      382.47     43.35 o 
  -1   3  10        4.23       -1.01     20.53 o 
   0   3  10    19613.02    19560.16    223.06 o 
   1   3  10     1312.08     1430.26     46.08 o 
   2   3  10      328.39      350.90     29.77 o 
   3   3  10     2789.91     2965.08     63.69 o 
   4   3  10      995.78      960.80     40.93 o 
   5   3  10      200.19      183.32     31.82 o 
   6   3  10    20511.97    19951.76    237.07 o 
   7   3  10       18.59       13.18     32.70 o 
   8   3  10      842.63      841.28     46.66 o 
   9   3  10       44.03       82.20     38.28 o 
  10   3  10     4934.60     4668.57    129.78 o 
  11   3  10      203.33      249.21     41.59 o 
  12   3  10     5074.71     4901.10    125.87 o 
  13   3  10     1175.31     1164.30     73.88 o 
  14   3  10      350.21      400.03     69.28 o 
  15   3  10      185.68      247.81     69.29 o 
  16   3  10     2773.08     2866.92    172.02 o 
  17   3  10      358.60      319.75     73.03 o 
  18   3  10      198.46      242.29     82.72 o 
 -25   4  10       37.69      -33.28     55.21 o 
 -24   4  10      188.18      109.20     64.95 o 
 -23   4  10      150.09      151.43     64.63 o 
 -22   4  10       23.46       77.91     52.08 o 
 -21   4  10        1.08        9.57     45.93 o 
 -20   4  10      295.46      215.88     48.42 o 
 -19   4  10     1595.01     1674.86     64.67 o 
 -18   4  10        8.77      -19.84     52.11 o 
 -17   4  10      929.07      952.89     67.59 o 
 -16   4  10        4.99      -16.28     29.32 o 
 -15   4  10       41.37       27.43     35.47 o 
 -14   4  10     1339.33     1439.88     47.95 o 
 -13   4  10     3498.24     3353.50     62.96 o 
 -12   4  10       15.73       -9.40     34.00 o 
 -11   4  10     6865.99     6506.99     88.35 o 
 -10   4  10        4.04       10.76     26.47 o 
  -9   4  10      464.61      518.33     46.81 o 
  -8   4  10     1199.37     1314.23     66.87 o 
  -7   4  10     2959.89     3163.57     83.44 o 
  -6   4  10     4378.65     4355.66    144.45 o 
  -5   4  10      375.06      381.25     40.82 o 
  -4   4  10     2897.50     2760.17     62.26 o 
  -3   4  10      526.93      565.36     23.40 o 
  -2   4  10     3824.27     3670.68     56.68 o 
  -1   4  10     1478.97     1468.03     61.67 o 
   0   4  10     8825.19     8191.55    112.63 o 
   1   4  10      486.36      501.60     31.53 o 
   2   4  10      928.74      934.93     39.74 o 
   3   4  10     1518.86     1521.76     64.62 o 
   4   4  10     1143.39     1034.65     43.96 o 
   5   4  10     9509.48     9497.69    134.92 o 
   6   4  10     7007.48     6926.89    127.41 o 
   7   4  10     3363.51     3463.05     79.17 o 
   8   4  10       38.98       33.69     34.95 o 
   9   4  10     1631.11     1658.65     63.70 o 
  10   4  10       19.26       -0.95     38.99 o 
  11   4  10      789.37      796.84     96.09 o 
  12   4  10      136.27      184.13     58.57 o 
  13   4  10       60.48       59.22     56.93 o 
  14   4  10       92.81       -8.12     80.39 o 
  15   4  10      153.15       90.00     65.23 o 
  16   4  10        7.17      -36.18     69.47 o 
  17   4  10      357.10      360.43     79.25 o 
 -24   5  10        1.70      -16.99     54.06 o 
 -23   5  10      121.94      162.64     55.64 o 
 -22   5  10      271.56      169.26     54.91 o 
 -21   5  10        0.94      -44.81     46.34 o 
 -20   5  10        0.44      -24.91     46.02 o 
 -19   5  10     1283.06     1132.84     59.34 o 
 -18   5  10      494.40      531.36     47.51 o 
 -17   5  10      958.28      930.61     45.43 o 
 -16   5  10     2189.83     2003.06     60.26 o 
 -15   5  10        1.54       -7.72     30.14 o 
 -14   5  10      131.83      120.78     29.93 o 
 -13   5  10     1379.06     1276.74     44.30 o 
 -12   5  10      163.02      162.65     27.82 o 
 -11   5  10      368.69      375.98     33.88 o 
 -10   5  10     5029.31     5142.26     88.76 o 
  -9   5  10      230.35      212.61     30.02 o 
  -8   5  10      349.62      430.98     33.56 o 
  -7   5  10      950.93      875.81     97.61 o 
  -6   5  10      627.95      612.58     50.16 o 
  -5   5  10     4221.39     4361.80    114.85 o 
  -4   5  10    13926.33    13923.03    179.37 o 
  -3   5  10      205.34      147.77     36.45 o 
  -2   5  10     1269.29     1283.47     55.60 o 
  -1   5  10      561.07      575.92     40.63 o 
   0   5  10       13.40       -0.77     25.87 o 
   1   5  10     2888.06     2922.49     90.11 o 
   2   5  10     3326.95     3254.54    109.60 o 
   3   5  10      931.72      939.81     44.76 o 
   4   5  10      193.09      267.71     91.79 o 
   5   5  10     1216.79     1222.76     94.65 o 
   6   5  10     3452.77     3230.16     78.22 o 
   7   5  10      350.59      375.95     43.91 o 
   8   5  10     2260.04     2239.94     72.92 o 
   9   5  10      905.42     1068.96     56.65 o 
  10   5  10      229.87      306.34     48.11 o 
  11   5  10      477.55      453.93    112.28 o 
  12   5  10      140.16        6.91     59.35 o 
  13   5  10      135.92       79.88     78.60 o 
  14   5  10     1116.51     1003.33     87.92 o 
  15   5  10      327.75      357.96     98.63 o 
  16   5  10      968.71      979.43     89.05 o 
  17   5  10       33.50      -67.90     79.12 o 
 -23   6  10       65.98       88.16    165.75 o 
 -22   6  10        2.03       89.52     72.45 o 
 -21   6  10        0.15      -92.19     61.46 o 
 -20   6  10       91.09      157.48     60.63 o 
 -19   6  10       30.82      109.62     61.73 o 
 -18   6  10     3331.47     3578.41    133.18 o 
 -17   6  10       50.15       89.66     47.18 o 
 -16   6  10       59.19       55.99     41.81 o 
 -15   6  10     1848.49     1913.67     89.56 o 
 -14   6  10     1439.57     1526.14     62.32 o 
 -13   6  10       18.04        6.92     38.03 o 
 -12   6  10      409.26      438.24     46.11 o 
 -11   6  10     2091.75     2065.36     67.14 o 
 -10   6  10      280.28      284.77     38.79 o 
  -9   6  10     1816.02     1873.71     80.87 o 
  -8   6  10     4037.76     3673.09    108.19 o 
  -7   6  10     3203.07     3120.32     95.48 o 
  -6   6  10     1614.47     1619.14     85.23 o 
  -5   6  10     8005.69     7974.68    158.57 o 
  -4   6  10      812.44      865.42     39.90 o 
  -3   6  10     2151.11     2201.15     67.92 o 
  -2   6  10       37.88       78.46     39.73 o 
  -1   6  10      430.84      449.12     40.37 o 
   0   6  10     1130.47     1151.39     66.90 o 
   1   6  10     2277.85     2167.74     86.36 o 
   2   6  10     9426.85     9497.11    136.59 o 
   3   6  10      884.69      827.62     48.36 o 
   4   6  10      597.06      665.60     52.79 o 
   5   6  10     3077.58     3032.25    157.67 o 
   6   6  10      509.89      473.73     46.60 o 
   7   6  10      202.52      144.51     42.84 o 
   8   6  10       29.16       70.03     42.47 o 
   9   6  10     3227.92     3068.36    130.69 o 
  10   6  10     1980.31     2077.13     98.70 o 
  11   6  10      952.43      951.13     72.07 o 
  12   6  10     1941.08     1906.28    104.75 o 
  13   6  10      506.65      603.83    100.54 o 
  14   6  10       81.89       77.94     84.21 o 
  15   6  10     1786.82     1852.27    219.72 o 
 -21   7  10        4.32       97.19     69.44 o 
 -20   7  10       17.83      114.70     62.96 o 
 -19   7  10      181.23      102.20     64.42 o 
 -18   7  10      206.38      199.29     53.65 o 
 -17   7  10      231.37      282.64     52.23 o 
 -16   7  10      399.96      436.21     53.27 o 
 -15   7  10       53.93       53.48     44.36 o 
 -14   7  10      139.87      176.99     44.72 o 
 -13   7  10      384.88      432.20     55.84 o 
 -12   7  10     1034.20     1090.75    118.51 o 
 -11   7  10     1132.27     1226.06     65.83 o 
 -10   7  10     2283.37     2559.63    121.56 o 
  -9   7  10       30.40       72.87     39.63 o 
  -8   7  10     1226.92     1223.84     71.54 o 
  -7   7  10     1620.07     1550.28     78.99 o 
  -6   7  10     1281.71     1351.43     72.60 o 
  -5   7  10     4484.74     4461.15    124.69 o 
  -4   7  10     4687.80     4847.16    138.88 o 
  -3   7  10      534.31      616.82    119.40 o 
  -2   7  10     4526.30     4316.81     94.13 o 
  -1   7  10      255.61      221.22     44.46 o 
   0   7  10       47.20       26.51     76.05 o 
   1   7  10     4103.73     4122.16    166.27 o 
   2   7  10      127.43      193.80     56.15 o 
   3   7  10     1044.96     1108.82     73.21 o 
   4   7  10     1650.81     1650.91    108.20 o 
   5   7  10       29.58        8.36     39.68 o 
   6   7  10        6.58      -12.42     43.27 o 
   7   7  10     1043.35     1038.19     59.86 o 
   8   7  10      191.36      178.72     48.51 o 
   9   7  10      240.25      205.29     53.38 o 
  10   7  10       22.05       60.33     83.70 o 
  11   7  10      313.63      469.28     73.55 o 
  12   7  10      176.93      179.23     70.76 o 
  13   7  10       98.29       66.78     65.13 o 
  14   7  10      201.37      333.80     91.10 o 
 -20   8  10       83.72      -10.04     97.87 o 
 -19   8  10      232.23      252.76     74.83 o 
 -18   8  10       16.76      -45.57     52.55 o 
 -17   8  10      185.56      192.83     55.45 o 
 -16   8  10      272.18      234.50     52.73 o 
 -15   8  10      206.13      155.34     83.08 o 
 -14   8  10      118.81      142.12     50.69 o 
 -13   8  10      388.30      352.48     50.44 o 
 -12   8  10      214.71      191.77     59.04 o 
 -11   8  10      235.73      203.42     46.14 o 
 -10   8  10      148.88       27.15     53.92 o 
  -9   8  10     1217.61     1195.68     78.72 o 
  -8   8  10      303.24      312.49     62.41 o 
  -7   8  10      227.58      259.37     62.81 o 
  -6   8  10      313.53      315.33     58.80 o 
  -5   8  10      868.10      811.48     71.02 o 
  -4   8  10      323.60      300.61     45.88 o 
  -3   8  10      699.95      613.10     52.89 o 
  -2   8  10     1100.95     1236.81     66.20 o 
  -1   8  10      343.68      298.62     49.43 o 
   0   8  10       60.63       51.13     42.87 o 
   1   8  10     4101.24     4269.77    132.08 o 
   2   8  10       57.85       20.79     56.41 o 
   3   8  10       12.91       20.21     59.36 o 
   4   8  10      167.11       96.86     65.19 o 
   5   8  10       42.10     -117.84    167.55 o 
   6   8  10      170.16      161.14     84.85 o 
   7   8  10     1134.47     1128.88     84.92 o 
   8   8  10      415.24      456.13    115.86 o 
   9   8  10       38.41       74.52     87.53 o 
  10   8  10        4.94        8.72     86.64 o 
  11   8  10     1587.50     1747.19    347.95 o 
  12   8  10        6.88      -32.65     69.10 o 
 -17   9  10        7.64        0.25     69.10 o 
 -16   9  10      318.14      227.36     96.59 o 
 -15   9  10        2.46        5.75     65.67 o 
 -14   9  10       18.05       39.77     94.93 o 
 -13   9  10     1390.00     1492.41    115.22 o 
 -12   9  10      371.30      409.28     68.36 o 
 -11   9  10     2268.68     2553.11    113.86 o 
 -10   9  10       22.83       92.63     61.62 o 
  -9   9  10     1759.71     1933.26     98.47 o 
  -8   9  10      584.09      582.34     68.03 o 
  -7   9  10      127.60      192.22     61.62 o 
  -6   9  10      619.77      523.06     68.86 o 
  -5   9  10      872.85      947.21     61.39 o 
  -4   9  10       36.45      105.60     48.86 o 
  -3   9  10     3680.01     3644.01    146.84 o 
  -2   9  10       11.15       15.47     47.64 o 
  -1   9  10     1724.53     1702.97     72.00 o 
   0   9  10     1647.51     1722.70     73.59 o 
   1   9  10       83.33       83.27     77.20 o 
   2   9  10       19.04      137.69     68.76 o 
   3   9  10     1477.55     1468.42    213.97 o 
   4   9  10      528.26      368.04     72.52 o 
   5   9  10     2498.30     2777.70    201.88 o 
   6   9  10     1156.48     1204.27     89.39 o 
   7   9  10     1009.59     1087.83     91.10 o 
   8   9  10      352.06      407.81     82.66 o 
   9   9  10        0.55      -16.84    103.86 o 
  10   9  10     1308.83     1268.82    139.58 o 
 -14  10  10       11.02        4.12     70.60 o 
 -13  10  10      126.59      168.29     73.36 o 
 -12  10  10       47.77       -1.15     66.23 o 
 -11  10  10       22.55       27.83     66.81 o 
 -10  10  10      256.29      224.32     96.34 o 
  -9  10  10       85.54       25.75     64.74 o 
  -8  10  10        1.25        3.69     71.46 o 
  -7  10  10      300.40      178.71     64.94 o 
  -6  10  10       17.01        8.91     63.88 o 
  -5  10  10      258.40      253.24     48.08 o 
  -4  10  10       76.84       90.26     52.19 o 
  -3  10  10      307.33      312.35     59.08 o 
  -2  10  10       54.61        4.05     52.68 o 
  -1  10  10      202.64      192.64     54.76 o 
   0  10  10       62.11       58.55    170.99 o 
   1  10  10      213.16      292.24     83.58 o 
   2  10  10        5.66      -17.12     75.11 o 
   3  10  10     1159.71     1440.41    173.79 o 
   4  10  10        9.78       75.91     80.90 o 
   5  10  10       99.75       23.17     74.24 o 
   6  10  10       87.83      183.34     78.26 o 
   7  10  10      338.42      418.14     84.80 o 
 -10  11  10      613.10      778.62     99.66 o 
  -9  11  10       16.22       -6.58     70.37 o 
  -8  11  10        9.32      -61.86     68.64 o 
  -7  11  10        0.12      -14.04     65.67 o 
  -6  11  10        1.69      -69.52     46.35 o 
  -5  11  10      181.69      299.62     60.43 o 
  -4  11  10      986.85     1224.74     89.16 o 
  -3  11  10       22.93       47.61     59.22 o 
  -2  11  10        7.17      -51.23     55.93 o 
  -1  11  10        3.89      -26.26     60.02 o 
   0  11  10       18.98       46.10     77.23 o 
   1  11  10      299.44      296.39     88.54 o 
   2  11  10      595.20      629.23     88.70 o 
 -26   1  11       22.58       72.26     72.59 o 
 -25   1  11      438.96      418.39     73.90 o 
 -24   1  11       13.11      -26.82     68.93 o 
 -23   1  11       92.91       17.64     59.01 o 
 -22   1  11      243.19      362.67     65.06 o 
 -21   1  11       21.15        2.20     52.01 o 
 -20   1  11       34.59       -9.44     56.40 o 
 -19   1  11     1663.16     1560.28     76.65 o 
 -18   1  11     1322.68     1350.45     56.10 o 
 -17   1  11      359.58      383.50     38.51 o 
 -16   1  11      214.10      265.74     34.45 o 
 -15   1  11      423.94      421.22     29.75 o 
 -14   1  11        0.89      -15.00     20.50 o 
 -13   1  11      986.14      908.85     36.81 o 
 -12   1  11     1336.10     1298.27     53.69 o 
 -11   1  11      303.50      319.95     26.47 o 
 -10   1  11     1938.80     1787.90     35.96 o 
  -9   1  11     8465.97     8361.39     79.68 o 
  -8   1  11     1294.90     1249.45     31.09 o 
  -7   1  11     2000.10     2156.80     34.71 o 
  -6   1  11        0.21        9.45     15.24 o 
  -5   1  11     3881.35     3912.79     55.21 o 
  -4   1  11      224.60      209.52     19.04 o 
  -3   1  11    11174.65    10861.73    116.78 o 
  -2   1  11      173.64      219.65     23.22 o 
  -1   1  11     1001.59      952.88     31.29 o 
   0   1  11     1667.78     1686.34     40.80 o 
   1   1  11    13771.49    13670.88    145.84 o 
   2   1  11      397.83      447.93     31.10 o 
   3   1  11      393.50      444.41     32.29 o 
   4   1  11     2722.04     2812.17     56.61 o 
   5   1  11     1413.77     1471.27     44.59 o 
   6   1  11     3149.33     3071.68     62.05 o 
   7   1  11     8974.15     8843.73    153.80 o 
   8   1  11       75.14       80.24     29.85 o 
   9   1  11       40.77       24.66     31.65 o 
  10   1  11      263.17      252.01     35.57 o 
  11   1  11       60.66       43.53     35.33 o 
  12   1  11      448.38      411.08     41.48 o 
  13   1  11      323.26      388.17     49.87 o 
  14   1  11      921.91      904.86     76.67 o 
  15   1  11      163.91      110.21     65.72 o 
  16   1  11     1087.26      882.58     88.55 o 
  17   1  11      794.49      963.24     87.97 o 
  18   1  11        0.81        3.24     70.97 o 
 -26   2  11      283.10      353.50     78.12 o 
 -25   2  11        4.29      -57.58     65.15 o 
 -24   2  11      992.61     1045.09     85.63 o 
 -23   2  11      292.67      326.00     68.76 o 
 -22   2  11       95.80       54.84     55.58 o 
 -21   2  11      243.53      268.27     48.32 o 
 -20   2  11       24.47       78.36     42.34 o 
 -19   2  11       31.60       32.75     39.48 o 
 -18   2  11     1737.74     1884.86     67.07 o 
 -17   2  11      553.13      668.84     43.75 o 
 -16   2  11       74.55       71.49     31.24 o 
 -15   2  11     1002.55     1007.19     39.15 o 
 -14   2  11      510.28      532.74     27.58 o 
 -13   2  11     8533.12     8237.79     91.61 o 
 -12   2  11     1033.21     1005.68     31.70 o 
 -11   2  11     4538.99     4375.02     65.41 o 
 -10   2  11     2639.75     2801.97     93.44 o 
  -9   2  11     2245.35     2456.29     56.54 o 
  -8   2  11     2821.92     3102.14     62.94 o 
  -7   2  11     2355.99     2165.70     65.36 o 
  -6   2  11     5640.39     5756.46     86.24 o 
  -5   2  11    14705.70    14390.58    142.61 o 
  -4   2  11       70.17       36.24     18.58 o 
  -3   2  11     1874.26     1902.66     67.11 o 
  -2   2  11     2323.01     2490.91     51.13 o 
  -1   2  11      214.42      193.28     34.43 o 
   0   2  11     4600.81     4701.70     77.86 o 
   1   2  11     1804.44     1624.80     47.54 o 
   2   2  11     2486.02     2363.75     57.53 o 
   3   2  11     1230.87     1038.22     67.04 o 
   4   2  11      173.64      143.59     39.48 o 
   5   2  11     4176.85     3932.75     77.69 o 
   6   2  11     5820.91     5867.04    131.36 o 
   7   2  11        1.83       -3.84     33.65 o 
   8   2  11       20.63        4.47     35.59 o 
   9   2  11     1313.29     1370.25     89.35 o 
  10   2  11     2149.03     1986.47    102.63 o 
  11   2  11     1380.62     1406.77     60.94 o 
  12   2  11     1801.04     1726.22     81.27 o 
  13   2  11      557.65      494.76     73.76 o 
  14   2  11      225.75      198.54     61.54 o 
  15   2  11      969.37      823.50     75.90 o 
  16   2  11     1076.80     1143.48     91.20 o 
  17   2  11       76.39      178.09     75.68 o 
  18   2  11      119.51      105.27     94.93 o 
 -25   3  11       42.62       33.52     70.16 o 
 -24   3  11        9.11      -84.29     63.70 o 
 -23   3  11      296.77      285.26     55.98 o 
 -22   3  11      242.09      182.06     52.12 o 
 -21   3  11       15.58       95.70     45.11 o 
 -20   3  11       28.09       21.27     41.28 o 
 -19   3  11      207.01      281.05     77.73 o 
 -18   3  11      612.99      573.34     45.05 o 
 -17   3  11     2249.20     2384.57     99.47 o 
 -16   3  11        8.64        1.52     30.05 o 
 -15   3  11     1007.35      788.17     37.10 o 
 -14   3  11       39.95       -5.90     27.24 o 
 -13   3  11        5.35       45.58     22.34 o 
 -12   3  11       32.11       30.52     20.81 o 
 -11   3  11     1800.18     1718.37     53.35 o 
 -10   3  11     2587.19     2672.55    150.83 o 
  -9   3  11      394.70      493.63     49.64 o 
  -8   3  11     4918.45     5127.41    196.90 o 
  -7   3  11     4723.97     4515.02     97.85 o 
  -6   3  11     1218.46     1283.63     38.25 o 
  -5   3  11       13.77       15.89     30.48 o 
  -4   3  11      215.40      224.72     43.46 o 
  -3   3  11       75.43      121.28     21.38 o 
  -2   3  11     2170.52     2305.85     51.07 o 
  -1   3  11      552.32      415.73     28.93 o 
   0   3  11     8417.71     8691.36    178.34 o 
   1   3  11      135.26      159.66     30.05 o 
   2   3  11       73.66      116.39     28.40 o 
   3   3  11      483.77      487.82     35.80 o 
   4   3  11       74.34       81.78     31.31 o 
   5   3  11      368.99      323.42     36.63 o 
   6   3  11     5856.77     5401.91     95.85 o 
   7   3  11     1012.71     1125.04    108.45 o 
   8   3  11     2306.29     2387.01     68.82 o 
   9   3  11      418.76      498.50     45.86 o 
  10   3  11      271.18      269.44     58.46 o 
  11   3  11      200.48      309.98     46.87 o 
  12   3  11       15.77       -9.49     56.61 o 
  13   3  11      224.82      334.65     60.90 o 
  14   3  11      139.40      139.06     65.91 o 
  15   3  11      247.35      351.36     76.33 o 
  16   3  11       89.16      156.70     76.78 o 
  17   3  11       67.83      157.93     72.26 o 
 -25   4  11       23.36      -19.27     55.91 o 
 -24   4  11      431.22      408.96     59.74 o 
 -23   4  11       14.07       74.72     54.65 o 
 -22   4  11       34.26        1.17     49.32 o 
 -21   4  11      646.35      707.91     58.87 o 
 -20   4  11      616.01      694.31     55.41 o 
 -19   4  11      144.13      146.77     41.61 o 
 -18   4  11      112.89       82.78     39.94 o 
 -17   4  11     1666.59     1553.86     51.92 o 
 -16   4  11      317.98      330.88     49.99 o 
 -15   4  11      160.53       87.45     31.58 o 
 -14   4  11    12028.90    11298.71    134.74 o 
 -13   4  11     2663.90     2458.18     57.78 o 
 -12   4  11     2391.16     2324.41     56.62 o 
 -11   4  11     1937.37     1686.99     54.50 o 
 -10   4  11     5084.31     4948.98     87.34 o 
  -9   4  11        7.07       13.56     43.00 o 
  -8   4  11    10900.35    10329.18    175.20 o 
  -7   4  11     2327.27     2221.29     76.74 o 
  -6   4  11     8285.64     8039.33    249.48 o 
  -5   4  11      503.84      421.20     33.62 o 
  -4   4  11    16537.90    15795.00    225.86 o 
  -3   4  11        4.72       26.72     41.79 o 
  -2   4  11     2342.27     2290.62     75.40 o 
  -1   4  11     2700.49     2623.74     57.18 o 
   0   4  11       27.40       17.40     36.22 o 
   1   4  11      625.18      719.05     38.52 o 
   2   4  11    12570.20    12390.82    218.54 o 
   3   4  11     1718.19     1772.87     69.52 o 
   4   4  11     1706.93     1638.92     80.23 o 
   5   4  11     3306.56     3193.22     74.79 o 
   6   4  11     1912.20     1969.56     73.56 o 
   7   4  11      147.07      133.76     38.25 o 
   8   4  11     2003.45     1869.28    104.66 o 
   9   4  11      225.52      249.30     45.81 o 
  10   4  11      587.85      523.64     49.66 o 
  11   4  11      620.95      572.58     63.06 o 
  12   4  11     2147.77     2029.63     94.45 o 
  13   4  11      241.91      203.75     60.90 o 
  14   4  11      195.58      230.22     72.48 o 
  15   4  11      808.14      754.40     99.14 o 
  16   4  11      863.86      959.69    146.74 o 
 -24   5  11      437.76      439.70     81.07 o 
 -23   5  11       55.20       84.99     51.18 o 
 -22   5  11       49.72       20.13     52.17 o 
 -21   5  11        0.38      -18.06     47.31 o 
 -20   5  11     1589.92     1536.39     67.74 o 
 -19   5  11      532.74      575.76     52.53 o 
 -18   5  11     2601.98     2694.55     78.46 o 
 -17   5  11      355.56      345.51     39.09 o 
 -16   5  11      273.73      249.96     37.15 o 
 -15   5  11      143.22      120.62     34.47 o 
 -14   5  11        6.70      -18.85     30.39 o 
 -13   5  11      832.54      896.53     39.52 o 
 -12   5  11     1880.60     1850.21     52.80 o 
 -11   5  11       39.35       17.53     27.16 o 
 -10   5  11     2998.99     3060.76     69.07 o 
  -9   5  11     1454.16     1413.23     51.68 o 
  -8   5  11     3023.56     3065.21     91.72 o 
  -7   5  11     1032.85     1088.42     61.86 o 
  -6   5  11      970.91      956.19     57.01 o 
  -5   5  11      124.25      142.62     34.18 o 
  -4   5  11      410.04      496.68     38.98 o 
  -3   5  11     1650.19     1696.80     63.63 o 
  -2   5  11     7577.18     7430.97    120.48 o 
  -1   5  11     1881.60     2021.19     81.43 o 
   0   5  11    16188.01    15416.05    246.68 o 
   1   5  11      434.73      411.46     83.95 o 
   2   5  11     5776.06     5806.27    145.38 o 
   3   5  11       10.67       39.76     33.69 o 
   4   5  11     1484.27     1531.76     89.89 o 
   5   5  11     4484.44     4572.71    116.88 o 
   6   5  11     4561.67     4716.17     94.74 o 
   7   5  11       83.60      102.29     77.24 o 
   8   5  11     3636.28     3756.28     89.02 o 
   9   5  11     1099.32     1085.29     59.14 o 
  10   5  11     2012.77     2006.51     78.18 o 
  11   5  11     2980.68     3011.39    109.84 o 
  12   5  11      539.37      554.48     67.49 o 
  13   5  11      106.78      138.71     66.66 o 
  14   5  11      813.55      870.50     79.74 o 
  15   5  11       83.67      103.72    144.19 o 
  16   5  11      664.92      788.03     88.62 o 
 -23   6  11        3.28       33.53     70.12 o 
 -22   6  11        2.39      -39.10     78.99 o 
 -21   6  11       24.32      103.94     63.25 o 
 -20   6  11       86.06       18.99     62.28 o 
 -19   6  11      228.47      291.59     67.12 o 
 -18   6  11     1291.69     1271.70     66.28 o 
 -17   6  11      120.53      156.42     69.30 o 
 -16   6  11        2.71      -33.91     40.56 o 
 -15   6  11        1.27       46.45     42.18 o 
 -14   6  11       63.66       33.60     42.34 o 
 -13   6  11      883.48      897.38     58.67 o 
 -12   6  11     2565.94     2416.23     75.19 o 
 -11   6  11      632.79      652.10     47.97 o 
 -10   6  11      656.31      671.15     60.86 o 
  -9   6  11      711.69      869.72     66.28 o 
  -8   6  11       20.44      -19.30     45.98 o 
  -7   6  11     3878.33     3671.65    106.24 o 
  -6   6  11     6889.64     6439.67    140.86 o 
  -5   6  11     2878.33     2772.14     73.48 o 
  -4   6  11      479.35      443.84     58.24 o 
  -3   6  11      796.25      846.79     49.12 o 
  -2   6  11      216.30      311.55     41.52 o 
  -1   6  11      164.12      128.58     48.91 o 
   0   6  11     3905.21     3861.78    115.84 o 
   1   6  11     5982.01     5776.55    137.47 o 
   2   6  11       98.30      140.79     53.71 o 
   3   6  11       62.00       74.86     50.61 o 
   4   6  11       30.24       78.31     53.86 o 
   5   6  11      404.11      386.30     45.58 o 
   6   6  11      829.74      778.93     53.48 o 
   7   6  11       53.81      129.69     44.12 o 
   8   6  11     1842.76     1791.52     90.36 o 
   9   6  11      635.28      721.89     77.70 o 
  10   6  11       29.63       78.27     55.95 o 
  11   6  11      471.75      438.30    101.05 o 
  12   6  11      125.77        5.41     80.39 o 
  13   6  11        8.93       66.63     64.53 o 
  14   6  11      413.35      421.98    156.43 o 
 -21   7  11      116.60       85.07     78.98 o 
 -20   7  11      229.38      267.28     82.94 o 
 -19   7  11     1740.17     1857.30    165.23 o 
 -18   7  11      284.68      356.57     53.02 o 
 -17   7  11       30.48      -42.55     46.04 o 
 -16   7  11        5.08       12.57     77.07 o 
 -15   7  11      127.35      181.93     48.68 o 
 -14   7  11      158.17      203.07     47.69 o 
 -13   7  11     2206.99     2104.13     75.32 o 
 -12   7  11     1203.16     1207.65     85.57 o 
 -11   7  11      176.54      197.39     43.91 o 
 -10   7  11     1705.69     1806.32     70.08 o 
  -9   7  11     2062.18     2049.66     90.37 o 
  -8   7  11      211.28      140.60     52.52 o 
  -7   7  11      453.57      523.84     61.63 o 
  -6   7  11      516.36      488.09     80.64 o 
  -5   7  11      262.59      280.88     38.21 o 
  -4   7  11     6081.31     6022.83    162.85 o 
  -3   7  11     6163.93     6103.18    125.40 o 
  -2   7  11      531.60      359.35     45.88 o 
  -1   7  11      205.16      255.13     44.81 o 
   0   7  11       64.07       25.05     55.23 o 
   1   7  11     5901.76     6178.33    169.34 o 
   2   7  11     1059.73     1059.72     73.52 o 
   3   7  11      392.29      397.91    114.20 o 
   4   7  11      341.77      319.52     63.77 o 
   5   7  11        0.61       99.80     57.55 o 
   6   7  11       92.53       77.78     64.08 o 
   7   7  11     1830.97     1987.25    229.03 o 
   8   7  11       53.83       41.14     48.63 o 
   9   7  11      127.44      202.70     55.05 o 
  10   7  11     1887.06     2159.80     98.28 o 
  11   7  11      628.92      767.67     80.76 o 
  12   7  11      190.54      140.01    113.43 o 
  13   7  11      479.66      580.54     82.55 o 
 -19   8  11      159.81      148.36     67.71 o 
 -18   8  11     1078.39     1022.29     69.78 o 
 -17   8  11       25.44      -19.17     49.88 o 
 -16   8  11      326.24      310.80     57.05 o 
 -15   8  11      364.02      443.19     55.47 o 
 -14   8  11      428.86      470.48     54.96 o 
 -13   8  11     1275.23     1289.19     64.53 o 
 -12   8  11      409.26      464.97     53.47 o 
 -11   8  11     1133.49     1112.02     62.76 o 
 -10   8  11      118.15       92.23     63.06 o 
  -9   8  11      869.49      952.67     59.76 o 
  -8   8  11      507.83      452.67     65.79 o 
  -7   8  11     3201.17     3222.50    113.36 o 
  -6   8  11       68.49       41.61     55.97 o 
  -5   8  11     1345.26     1480.69    134.60 o 
  -4   8  11      164.67      234.99     57.43 o 
  -3   8  11       22.41       -6.51     55.67 o 
  -2   8  11       43.45       96.35     47.17 o 
  -1   8  11        5.19      -22.66     44.78 o 
   0   8  11      401.02      324.44     66.80 o 
   1   8  11      668.55      678.53     76.71 o 
   2   8  11      340.87      417.71     67.51 o 
   3   8  11      113.71      171.51     67.68 o 
   4   8  11      160.99      254.31     74.14 o 
   5   8  11       51.31       37.41     68.18 o 
   6   8  11      592.43      654.77     78.92 o 
   7   8  11      103.67       51.23     68.55 o 
   8   8  11       70.41      -37.59     68.19 o 
   9   8  11        2.48      111.01     91.36 o 
  10   8  11       26.68        9.95     92.38 o 
  11   8  11      116.77       74.26    101.06 o 
 -17   9  11       18.87       33.82     75.74 o 
 -16   9  11      252.17      201.71    118.16 o 
 -15   9  11      128.05      121.86     68.82 o 
 -14   9  11       50.85       60.48     71.80 o 
 -13   9  11       38.51      120.01    108.97 o 
 -12   9  11       20.86       16.55     68.49 o 
 -11   9  11       19.55        4.95     83.20 o 
 -10   9  11     1195.56     1095.56     84.69 o 
  -9   9  11      761.13      851.44     80.55 o 
  -8   9  11       57.73       87.55     61.37 o 
  -7   9  11      151.67      141.08    151.21 o 
  -6   9  11      215.26      281.46     51.40 o 
  -5   9  11       77.16      127.41     64.86 o 
  -4   9  11      211.98      183.99     50.00 o 
  -3   9  11      220.62      216.65     51.98 o 
  -2   9  11      561.48      578.50     59.50 o 
  -1   9  11      212.41      266.88     57.91 o 
   0   9  11       22.49       28.67     65.53 o 
   1   9  11       19.59       40.72     64.66 o 
   2   9  11      384.62      349.17    160.52 o 
   3   9  11      176.72      171.74     72.47 o 
   4   9  11       35.77       49.52     70.45 o 
   5   9  11      495.71      676.41     81.78 o 
   6   9  11       22.14      171.18     75.30 o 
   7   9  11      237.22      178.91     74.55 o 
   8   9  11        4.06       70.15     77.15 o 
   9   9  11      141.38      189.35    102.08 o 
 -14  10  11      548.84      721.54     99.01 o 
 -13  10  11       49.08       18.94     71.48 o 
 -12  10  11       85.53       50.16     72.12 o 
 -11  10  11        4.53      -75.05    127.08 o 
 -10  10  11      253.56      225.64     70.21 o 
  -9  10  11        0.08        4.05     96.34 o 
  -8  10  11      706.15      693.05     79.77 o 
  -7  10  11      474.66      341.90     72.48 o 
  -6  10  11      332.53      277.75     50.33 o 
  -5  10  11      304.00      433.79     61.52 o 
  -4  10  11      410.56      395.69     63.30 o 
  -3  10  11      178.55      189.39     55.84 o 
  -2  10  11      580.95      672.68     80.18 o 
  -1  10  11      402.59      516.46     62.53 o 
   0  10  11        1.42       98.97     70.38 o 
   1  10  11       71.22      198.26     76.65 o 
   2  10  11      172.89      288.32     76.86 o 
   3  10  11      810.03      726.86     89.59 o 
   4  10  11      145.72       37.78     76.78 o 
   5  10  11     1897.68     1883.24    108.57 o 
  -7  11  11       34.36       12.65     53.64 o 
  -6  11  11       33.13      -17.99     59.97 o 
  -5  11  11      309.01      192.57     78.88 o 
  -4  11  11        4.89      -83.08     55.39 o 
  -3  11  11      992.01      959.38     79.25 o 
  -2  11  11       13.68       82.05     60.87 o 
  -1  11  11      189.04       64.71     80.87 o 
 -26   0  12      994.15      964.11    127.10 o 
 -25   0  12      373.21      562.96    120.46 o 
 -24   0  12      586.01      788.04    118.42 o 
 -23   0  12      525.32      516.77     98.00 o 
 -22   0  12      354.89      235.54     87.53 o 
 -21   0  12      333.77      344.01     86.01 o 
 -20   0  12     1112.19     1105.25    101.83 o 
 -19   0  12     7281.37     7584.05    222.29 o 
 -18   0  12      265.83      337.63     71.97 o 
 -17   0  12       46.35       56.40     66.86 o 
 -16   0  12      338.59      381.27     71.21 o 
 -15   0  12     1133.65     1019.02    143.80 o 
 -14   0  12      327.13      385.03     42.65 o 
 -13   0  12    17752.94    17180.58    255.62 o 
 -12   0  12     2263.74     2428.17    105.15 o 
 -11   0  12     4059.44     3987.74     81.99 o 
 -10   0  12      224.47      220.86     28.42 o 
  -9   0  12     5016.45     4986.20     72.67 o 
  -8   0  12     2751.32     2570.21     48.66 o 
  -7   0  12    11710.23    11263.90    169.90 o 
  -6   0  12      583.84      655.59     35.82 o 
  -5   0  12     9249.49     9117.57    144.84 o 
  -4   0  12     2754.32     2621.13    119.44 o 
  -3   0  12     2184.09     2023.65     60.83 o 
  -2   0  12       36.68       -5.56     26.62 o 
  -1   0  12       64.78       69.59     30.10 o 
   0   0  12     6790.76     6884.74    123.91 o 
   1   0  12     2261.56     2067.44     67.24 o 
   2   0  12     5099.58     4862.64    101.86 o 
   3   0  12     2638.91     2920.35     81.60 o 
   4   0  12      862.26      782.97     69.67 o 
   5   0  12        2.99       36.67     43.13 o 
   6   0  12     7322.86     7297.18    143.22 o 
   7   0  12     8422.26     8208.47    157.11 o 
   8   0  12     4377.95     4068.95    107.74 o 
   9   0  12      421.36      493.61     56.08 o 
  10   0  12      346.31      328.70     91.23 o 
  11   0  12      441.15      291.88     59.21 o 
  12   0  12     1034.66     1133.76     75.40 o 
  13   0  12     1436.21     1408.42    117.40 o 
  14   0  12     1081.71      899.06    110.00 o 
  15   0  12     3734.45     3709.08    177.63 o 
  16   0  12      910.10      721.68    116.63 o 
  17   0  12      363.81      346.05    111.27 o 
 -26   1  12        6.24      -22.51     71.52 o 
 -25   1  12       52.66       69.17     68.62 o 
 -24   1  12       56.05       25.61     64.71 o 
 -23   1  12        3.16       18.94     59.12 o 
 -22   1  12      323.19      463.96     70.55 o 
 -21   1  12        6.41       49.19     80.77 o 
 -20   1  12       90.60      140.96     64.69 o 
 -19   1  12      318.02      317.87     60.10 o 
 -18   1  12     2039.86     2222.13     86.61 o 
 -17   1  12      102.79       87.36     44.09 o 
 -16   1  12      142.15       72.83     41.38 o 
 -15   1  12      642.02      648.15     58.23 o 
 -14   1  12      560.25      580.47     28.03 o 
 -13   1  12     1293.23     1305.22     37.24 o 
 -12   1  12     7529.95     7447.05     93.12 o 
 -11   1  12     4594.83     4670.34     78.16 o 
 -10   1  12     1601.63     1506.48     46.79 o 
  -9   1  12     2523.60     2633.99     57.23 o 
  -8   1  12       40.03       65.90     15.56 o 
  -7   1  12    18350.35    18019.44    157.53 o 
  -6   1  12    16220.66    16473.96    179.04 o 
  -5   1  12    12014.06    11775.79    125.53 o 
  -4   1  12     9752.51     9812.93    109.76 o 
  -3   1  12        1.11       -6.38     18.40 o 
  -2   1  12      917.54     1026.25     34.39 o 
  -1   1  12    12135.70    12131.58    132.55 o 
   0   1  12     8611.99     8646.42    104.12 o 
   1   1  12    23881.67    23854.76    236.48 o 
   2   1  12     3160.52     3210.92     60.42 o 
   3   1  12     2292.25     2264.11     53.49 o 
   4   1  12        3.50       -0.09     28.10 o 
   5   1  12       54.73       65.06     28.34 o 
   6   1  12     2960.47     2883.19     63.51 o 
   7   1  12     6395.61     6313.05     93.93 o 
   8   1  12     1579.39     1658.50     54.01 o 
   9   1  12      444.44      489.35     40.82 o 
  10   1  12      140.92      155.39     36.11 o 
  11   1  12     1189.01     1125.41     60.74 o 
  12   1  12      986.43     1031.62     62.11 o 
  13   1  12      377.27      419.32     65.87 o 
  14   1  12      971.11      996.69     78.90 o 
  15   1  12        8.17      144.77     72.81 o 
  16   1  12       20.02       25.07     69.20 o 
  17   1  12      613.45      689.46     86.48 o 
 -25   2  12        1.89      -92.85     64.87 o 
 -24   2  12       24.61      -14.12     63.03 o 
 -23   2  12      813.31      869.35     82.38 o 
 -22   2  12       38.96      -24.32     54.77 o 
 -21   2  12       41.44      -12.40     53.67 o 
 -20   2  12     1970.55     2112.25    123.77 o 
 -19   2  12      299.39      349.90     44.18 o 
 -18   2  12     1979.51     2219.70     70.84 o 
 -17   2  12     2254.95     2368.95     83.24 o 
 -16   2  12      578.52      617.52     37.31 o 
 -15   2  12      975.83      948.35     38.78 o 
 -14   2  12     2415.05     2447.47     48.87 o 
 -13   2  12       28.03       32.08     21.71 o 
 -12   2  12     1942.82     1944.77     48.23 o 
 -11   2  12     1020.71      996.90     40.18 o 
 -10   2  12     6668.95     6640.06    100.20 o 
  -9   2  12     1414.08     1390.47     66.69 o 
  -8   2  12     3179.50     3019.74     65.21 o 
  -7   2  12       17.72       35.93     21.29 o 
  -6   2  12     2701.61     2722.22     56.69 o 
  -5   2  12     3325.32     3442.25     64.27 o 
  -4   2  12     6146.49     6138.74     87.23 o 
  -3   2  12     3467.68     3671.22     64.23 o 
  -2   2  12      238.09      307.14     27.28 o 
  -1   2  12     2229.36     2460.73     55.40 o 
   0   2  12     4724.59     4790.89     79.63 o 
   1   2  12      102.94       71.26     35.32 o 
   2   2  12        7.89      -37.96     27.14 o 
   3   2  12     2109.67     2043.19     59.47 o 
   4   2  12      788.70      734.03     42.67 o 
   5   2  12      869.79      961.34     45.43 o 
   6   2  12     5439.15     5291.63     98.14 o 
   7   2  12      164.89      184.77     39.67 o 
   8   2  12      623.89      720.97     47.76 o 
   9   2  12      757.45      740.34     49.28 o 
  10   2  12     1111.83     1186.81    105.54 o 
  11   2  12       17.34       17.12     42.67 o 
  12   2  12      823.10      785.91     90.14 o 
  13   2  12      338.42      276.13     53.73 o 
  14   2  12       77.33      111.14     68.26 o 
  15   2  12      255.86      276.28     69.36 o 
  16   2  12     2305.96     2223.75    190.25 o 
  17   2  12        3.62       70.46     77.06 o 
 -25   3  12       12.81       44.31     87.53 o 
 -24   3  12      268.50      342.61     69.09 o 
 -23   3  12        1.07       29.91     63.96 o 
 -22   3  12      441.36      468.82    105.26 o 
 -21   3  12       70.55        8.18     45.47 o 
 -20   3  12       87.19       15.48     43.05 o 
 -19   3  12     1103.55     1184.34     61.83 o 
 -18   3  12      958.07     1019.41     54.72 o 
 -17   3  12     1724.08     1739.19     63.57 o 
 -16   3  12      118.06      131.84     38.98 o 
 -15   3  12     2476.29     2542.47     61.69 o 
 -14   3  12     2295.62     2337.45     56.65 o 
 -13   3  12     3255.34     3214.13     62.82 o 
 -12   3  12       62.76       78.78     25.97 o 
 -11   3  12     1463.50     1425.74     46.30 o 
 -10   3  12     1100.24     1177.39     63.41 o 
  -9   3  12     1428.28     1286.02     58.45 o 
  -8   3  12    11361.99    10964.35    329.23 o 
  -7   3  12     1959.80     1844.09     46.05 o 
  -6   3  12     4860.88     4767.11     81.52 o 
  -5   3  12        3.44      -14.42     24.01 o 
  -4   3  12     8572.36     8224.69    115.92 o 
  -3   3  12     6034.01     5751.07    116.46 o 
  -2   3  12     2515.31     2591.97     57.22 o 
  -1   3  12     2951.38     3110.10     63.67 o 
   0   3  12     9645.75     9018.54    150.01 o 
   1   3  12       83.92      102.09     29.80 o 
   2   3  12    18206.46    18077.89    216.68 o 
   3   3  12      253.46      351.63     35.97 o 
   4   3  12       71.61       41.84     32.27 o 
   5   3  12     8001.00     7971.51    123.03 o 
   6   3  12      131.33      128.97     38.21 o 
   7   3  12      543.87      642.46     51.82 o 
   8   3  12     4711.19     4812.16     96.82 o 
   9   3  12      147.11      135.49     43.21 o 
  10   3  12      747.58      748.55     54.32 o 
  11   3  12     5818.97     5810.35    114.73 o 
  12   3  12       64.49       68.54     56.99 o 
  13   3  12      118.80       76.08     66.16 o 
  14   3  12        0.18      -56.52     68.84 o 
  15   3  12      731.01      675.61     82.63 o 
  16   3  12       69.68       25.29     74.10 o 
 -24   4  12      112.37       90.82     56.45 o 
 -23   4  12      101.75      189.10     55.07 o 
 -22   4  12      296.89      361.34     56.65 o 
 -21   4  12      133.20       75.99     49.70 o 
 -20   4  12      787.98      912.79     59.46 o 
 -19   4  12       39.17      -20.06     43.12 o 
 -18   4  12        3.47        2.78     39.92 o 
 -17   4  12      245.10      274.62     38.10 o 
 -16   4  12      245.96      255.90     35.60 o 
 -15   4  12      220.51      223.12     34.24 o 
 -14   4  12     3830.62     3846.35     80.93 o 
 -13   4  12       41.09       43.48     34.92 o 
 -12   4  12     1009.26      853.48     55.40 o 
 -11   4  12       81.05       51.36     30.50 o 
 -10   4  12      223.12      190.89     41.57 o 
  -9   4  12     2057.09     2154.56     80.67 o 
  -8   4  12     1890.98     1893.76     74.96 o 
  -7   4  12      892.17      822.71     53.85 o 
  -6   4  12       44.06       74.40     29.02 o 
  -5   4  12      227.41      169.12     30.27 o 
  -4   4  12      140.01      136.57     32.75 o 
  -3   4  12     7093.09     7006.33    138.73 o 
  -2   4  12      425.65      456.56     85.87 o 
  -1   4  12      406.78      447.45     47.89 o 
   0   4  12     1152.53     1138.47     91.74 o 
   1   4  12       22.53        1.70     29.87 o 
   2   4  12       17.06       55.32     33.00 o 
   3   4  12     3218.74     2923.41     71.57 o 
   4   4  12     2274.67     2232.80     65.88 o 
   5   4  12     1837.57     2056.15    118.39 o 
   6   4  12     3572.89     3489.50     83.54 o 
   7   4  12       86.65      164.70     42.23 o 
   8   4  12     2607.25     2368.67     78.39 o 
   9   4  12     1362.29     1405.32     96.73 o 
  10   4  12      541.53      512.11     51.86 o 
  11   4  12     1304.67     1157.83     75.67 o 
  12   4  12      390.85      452.60    172.51 o 
  13   4  12        0.71       15.36     81.41 o 
  14   4  12      127.14      110.60     70.69 o 
  15   4  12       80.90       53.86     73.62 o 
 -23   5  12      341.73      333.91     71.90 o 
 -22   5  12       29.26       67.39    137.55 o 
 -21   5  12       63.61      159.47     70.30 o 
 -20   5  12      101.80       42.90     47.66 o 
 -19   5  12       91.24      134.05     44.21 o 
 -18   5  12     1053.75     1150.52    101.86 o 
 -17   5  12       23.87        5.40     36.33 o 
 -16   5  12      243.81      287.81     37.17 o 
 -15   5  12        5.61        5.03     31.98 o 
 -14   5  12      129.84      138.69     32.87 o 
 -13   5  12      512.45      534.88     53.78 o 
 -12   5  12     3404.55     3335.16     83.35 o 
 -11   5  12     4328.08     4051.91     83.44 o 
 -10   5  12     1818.19     1893.29     61.17 o 
  -9   5  12        2.27       30.93     57.93 o 
  -8   5  12     2756.98     2623.38     93.15 o 
  -7   5  12       88.35       62.54     41.33 o 
  -6   5  12      289.57      357.98     39.20 o 
  -5   5  12     5028.50     4860.88     92.79 o 
  -4   5  12      349.95      380.00     39.04 o 
  -3   5  12      414.63      314.12     39.25 o 
  -2   5  12       13.62      -13.10     59.46 o 
  -1   5  12      186.70      123.31     49.14 o 
   0   5  12     4020.54     4078.63    207.88 o 
   1   5  12     5968.02     5931.99    133.46 o 
   2   5  12       66.16       75.08     60.61 o 
   3   5  12     2832.10     2836.54     98.80 o 
   4   5  12     3252.62     3271.41     83.92 o 
   5   5  12      665.09      684.41     49.10 o 
   6   5  12      201.00      237.18     57.89 o 
   7   5  12     1453.85     1324.80     59.53 o 
   8   5  12       40.24      -54.57     43.90 o 
   9   5  12        6.53      -62.34     45.50 o 
  10   5  12       51.12       55.41     49.59 o 
  11   5  12      597.34      631.12     72.13 o 
  12   5  12      235.65      237.51     66.96 o 
  13   5  12      378.90      492.80     77.44 o 
  14   5  12      209.96      267.98     75.63 o 
 -22   6  12      117.89      209.58     75.16 o 
 -21   6  12      230.05      258.72     70.04 o 
 -20   6  12      442.20      436.84     72.47 o 
 -19   6  12      873.24     1067.76     82.38 o 
 -18   6  12       18.74       43.45     50.61 o 
 -17   6  12      826.46      899.36     61.29 o 
 -16   6  12        4.79       17.94     43.73 o 
 -15   6  12      322.41      372.52     50.00 o 
 -14   6  12      258.19      187.44     46.24 o 
 -13   6  12     1908.23     2076.60     90.43 o 
 -12   6  12      472.87      485.84     46.59 o 
 -11   6  12      976.35      995.80     53.79 o 
 -10   6  12     2059.54     2121.42     89.09 o 
  -9   6  12        2.66       10.63     65.46 o 
  -8   6  12        2.28       45.93     48.23 o 
  -7   6  12     2348.55     2479.74     98.72 o 
  -6   6  12      570.11      587.14     39.24 o 
  -5   6  12        7.68      -21.75     35.83 o 
  -4   6  12    13310.92    13640.92    185.55 o 
  -3   6  12      771.70      638.50     48.51 o 
  -2   6  12     9161.55     8781.49    176.85 o 
  -1   6  12     2122.43     1988.90     89.87 o 
   0   6  12     4731.80     4829.24    139.48 o 
   1   6  12       28.82       55.07     50.70 o 
   2   6  12     1844.93     2043.33     91.49 o 
   3   6  12      209.49      172.60     55.38 o 
   4   6  12      512.36      489.42     67.10 o 
   5   6  12      127.00      153.59     59.10 o 
   6   6  12     3530.37     3529.40    117.53 o 
   7   6  12      104.37      185.88     47.83 o 
   8   6  12      208.62      241.17     50.97 o 
   9   6  12      485.72      537.50     67.03 o 
  10   6  12      178.00       -2.05     69.29 o 
  11   6  12      148.56      179.79     62.50 o 
  12   6  12     1025.90     1051.21     81.74 o 
  13   6  12      107.93      167.96     70.29 o 
 -21   7  12      258.96      243.73     79.75 o 
 -20   7  12       14.65       28.66     86.26 o 
 -19   7  12       30.06      -56.77     61.36 o 
 -18   7  12      206.23      301.56     61.81 o 
 -17   7  12      196.60      244.99     60.63 o 
 -16   7  12     1598.71     1645.51     70.91 o 
 -15   7  12      406.82      292.70     71.03 o 
 -14   7  12      260.79      295.05     98.11 o 
 -13   7  12      257.21      219.11     47.73 o 
 -12   7  12       49.10       79.32     44.15 o 
 -11   7  12        4.02        5.12     43.50 o 
 -10   7  12      714.82      655.59     79.10 o 
  -9   7  12        9.39       22.73     52.97 o 
  -8   7  12      626.34      742.87     68.74 o 
  -7   7  12       58.50      -51.27    116.49 o 
  -6   7  12      533.96      455.04     48.91 o 
  -5   7  12     1003.52      921.97     56.71 o 
  -4   7  12      657.88      667.12     51.47 o 
  -3   7  12     1536.34     1409.21     62.84 o 
  -2   7  12      696.05      692.41     52.59 o 
  -1   7  12     1416.14     1302.50     79.84 o 
   0   7  12      294.21      175.75     57.55 o 
   1   7  12      381.84      357.54     60.99 o 
   2   7  12       28.58       -0.60     58.13 o 
   3   7  12       19.19       39.13     59.75 o 
   4   7  12        6.71       32.55     58.37 o 
   5   7  12      271.45      332.88     63.71 o 
   6   7  12       12.58      -10.68     64.60 o 
   7   7  12      203.02       54.93     66.34 o 
   8   7  12        2.54      -21.76     66.95 o 
   9   7  12        0.58       18.62     68.36 o 
  10   7  12      194.95      306.49    100.81 o 
  11   7  12       61.20       17.86    104.12 o 
  12   7  12      363.33      436.71     77.55 o 
 -19   8  12      461.21      426.36     63.88 o 
 -18   8  12      314.32      390.36     60.87 o 
 -17   8  12       25.83      107.68     51.31 o 
 -16   8  12      322.20      332.41     60.24 o 
 -15   8  12      177.34      257.12     53.44 o 
 -14   8  12      632.04      739.72     65.94 o 
 -13   8  12      457.05      542.38     57.80 o 
 -12   8  12      780.77      705.98     76.72 o 
 -11   8  12      990.10     1063.98     62.16 o 
 -10   8  12     1056.92     1150.66    123.19 o 
  -9   8  12     2993.21     3084.10    118.03 o 
  -8   8  12      815.74      892.68     96.33 o 
  -7   8  12      341.06      330.74     66.59 o 
  -6   8  12      360.25      305.36     52.46 o 
  -5   8  12      558.62      588.41     54.29 o 
  -4   8  12      172.79       48.33     46.76 o 
  -3   8  12     4712.28     4721.95    107.87 o 
  -2   8  12     1759.23     1813.49     73.45 o 
  -1   8  12      596.66      782.90     75.48 o 
   0   8  12      848.04      914.44     85.74 o 
   1   8  12      389.02      396.68     70.49 o 
   2   8  12      530.52      503.98    164.97 o 
   3   8  12      806.30      904.52     82.47 o 
   4   8  12     1768.67     2034.95    105.65 o 
   5   8  12     1164.53     1176.69    213.46 o 
   6   8  12      393.67      463.89     78.14 o 
   7   8  12      929.14      839.63     86.91 o 
   8   8  12        2.26       66.83     73.76 o 
   9   8  12       15.18      -93.15     90.86 o 
  10   8  12      776.55      803.86    129.65 o 
 -16   9  12       29.26        9.89     76.43 o 
 -15   9  12      806.01      949.43     89.14 o 
 -14   9  12       18.89        8.29     68.92 o 
 -13   9  12        7.19      -14.59     65.40 o 
 -12   9  12      425.90      359.71     74.06 o 
 -11   9  12      217.51      207.53     81.92 o 
 -10   9  12       48.52       47.20     62.06 o 
  -9   9  12      699.51      684.61     80.18 o 
  -8   9  12       77.39      129.64     65.21 o 
  -7   9  12      122.38      192.01     44.83 o 
  -6   9  12       18.17       24.55     50.16 o 
  -5   9  12      691.47      749.44     74.48 o 
  -4   9  12      624.82      520.02     84.35 o 
  -3   9  12      124.07      135.38     52.56 o 
  -2   9  12      194.05      146.61     50.60 o 
  -1   9  12      151.36       91.02     64.90 o 
   0   9  12      108.07      176.15     97.48 o 
   1   9  12      461.64      528.03     79.28 o 
   2   9  12      122.95      189.76    106.80 o 
   3   9  12      679.22      734.82     82.87 o 
   4   9  12       36.28       -0.21     71.71 o 
   5   9  12      616.35      774.48     86.49 o 
   6   9  12      235.81      172.75    113.56 o 
   7   9  12      392.81      395.73     83.68 o 
 -12  10  12      123.45       81.51     99.65 o 
 -11  10  12      599.64      792.45     86.27 o 
 -10  10  12      278.25      454.06     81.51 o 
  -9  10  12      281.55      368.79     75.22 o 
  -8  10  12      354.52      387.11    104.63 o 
  -7  10  12        3.20      -10.84     61.63 o 
  -6  10  12        9.09      -58.55     54.57 o 
  -5  10  12      589.48      540.52     65.64 o 
  -4  10  12      306.96      246.09     68.83 o 
  -3  10  12      969.52     1146.74     75.10 o 
  -2  10  12       33.62       50.15     57.54 o 
  -1  10  12      744.48      933.23     89.72 o 
   0  10  12       60.50       -7.56     74.83 o 
   1  10  12       16.79      -15.22     71.38 o 
   2  10  12      353.93      394.73     88.17 o 
   3  10  12       88.44      119.33     84.98 o 
 -25   1  13        4.65      -57.25     72.98 o 
 -24   1  13      218.42      262.97     69.75 o 
 -23   1  13      424.37      604.98    239.37 o 
 -22   1  13      313.38      378.65     67.14 o 
 -21   1  13       48.18        9.51     57.18 o 
 -20   1  13      249.07      200.44     57.48 o 
 -19   1  13       28.04      -53.34     46.74 o 
 -18   1  13     1354.69     1291.84     71.84 o 
 -17   1  13      913.32      967.63    151.33 o 
 -16   1  13       37.29       66.78     44.07 o 
 -15   1  13      626.56      648.10     45.45 o 
 -14   1  13     1232.54     1176.00     41.81 o 
 -13   1  13      878.79      899.93     32.20 o 
 -12   1  13     4021.43     4006.87     75.08 o 
 -11   1  13      299.24      310.97     30.31 o 
 -10   1  13      310.55      304.24     29.85 o 
  -9   1  13        2.41       10.18     21.01 o 
  -8   1  13     2516.60     2617.62     63.76 o 
  -7   1  13     1385.57     1404.75     48.75 o 
  -6   1  13     2267.26     2199.27     47.91 o 
  -5   1  13     3892.92     3674.46     57.99 o 
  -4   1  13     3772.65     3768.54     59.58 o 
  -3   1  13     3158.09     3026.39     53.89 o 
  -2   1  13      887.57      881.06     32.75 o 
  -1   1  13      370.72      398.95     27.12 o 
   0   1  13     3966.91     3906.59     85.72 o 
   1   1  13     5022.12     5206.81     78.12 o 
   2   1  13     3912.07     3936.73     68.93 o 
   3   1  13     2864.09     2820.78     60.02 o 
   4   1  13       10.69       15.13     28.73 o 
   5   1  13     5881.96     5378.10     84.95 o 
   6   1  13     3545.74     3658.55     74.85 o 
   7   1  13       11.22       17.28     33.05 o 
   8   1  13      486.20      455.77     40.58 o 
   9   1  13       88.13       68.61     36.06 o 
  10   1  13      281.20      296.78     41.60 o 
  11   1  13     1713.72     1611.12     62.91 o 
  12   1  13      501.04      568.39     57.27 o 
  13   1  13       20.84       94.55     69.65 o 
  14   1  13        9.86       40.23     66.46 o 
  15   1  13      619.40      672.25     83.95 o 
  16   1  13      822.74      943.89     90.98 o 
 -25   2  13      131.33      191.82     73.85 o 
 -24   2  13      196.24      144.73     76.05 o 
 -23   2  13      197.99      189.24     67.48 o 
 -22   2  13      848.62      823.94     73.71 o 
 -21   2  13      191.81      150.75     87.15 o 
 -20   2  13       18.09       41.79     52.46 o 
 -19   2  13     1314.27     1431.14     77.08 o 
 -18   2  13       35.19        0.35     81.67 o 
 -17   2  13       43.43       44.33     46.62 o 
 -16   2  13     1255.78     1262.28     53.55 o 
 -15   2  13      474.49      496.39     35.31 o 
 -14   2  13     1426.30     1448.67     41.93 o 
 -13   2  13     6214.38     5953.12     77.05 o 
 -12   2  13     1290.54     1195.03     44.89 o 
 -11   2  13      184.53      196.64     37.33 o 
 -10   2  13       45.94       59.44     28.93 o 
  -9   2  13     5037.64     5104.09    141.57 o 
  -8   2  13       30.97       44.24     22.90 o 
  -7   2  13        9.78       21.37     22.56 o 
  -6   2  13       75.94       51.07     23.09 o 
  -5   2  13      107.26      111.24     29.81 o 
  -4   2  13      642.86      593.46     65.97 o 
  -3   2  13    11266.79    11742.58    147.46 o 
  -2   2  13     1525.98     1555.27     59.34 o 
  -1   2  13      277.54      285.91     36.85 o 
   0   2  13     2198.89     2157.42     57.22 o 
   1   2  13     3557.13     3277.41     69.48 o 
   2   2  13       32.96       17.34     40.78 o 
   3   2  13      230.93      208.74     34.85 o 
   4   2  13      421.35      418.84     40.63 o 
   5   2  13       96.30      109.61     37.39 o 
   6   2  13      451.29      432.45     42.48 o 
   7   2  13     6107.72     6127.69    145.92 o 
   8   2  13       88.68      182.14     44.01 o 
   9   2  13     1525.42     1488.92     80.56 o 
  10   2  13      524.29      501.86     46.31 o 
  11   2  13     2113.86     2055.08     67.63 o 
  12   2  13      428.18      401.42     58.24 o 
  13   2  13      478.53      625.29     98.24 o 
  14   2  13      593.60      663.55     77.95 o 
  15   2  13      127.33      248.45     75.58 o 
 -25   3  13       73.27      -38.36    159.62 o 
 -24   3  13       54.73        3.59     64.73 o 
 -23   3  13      218.66      176.19     71.36 o 
 -22   3  13        0.06      -50.63     62.91 o 
 -21   3  13      161.69      137.58     58.22 o 
 -20   3  13      208.54      132.86     56.41 o 
 -19   3  13      116.29      111.32     43.01 o 
 -18   3  13      792.04      729.80     51.34 o 
 -17   3  13      164.27      100.49     39.62 o 
 -16   3  13      287.64      345.38     36.04 o 
 -15   3  13      200.16      168.68     37.57 o 
 -14   3  13      724.03      706.54     34.46 o 
 -13   3  13     1086.56      997.98     43.22 o 
 -12   3  13     1238.40     1329.11     65.42 o 
 -11   3  13     8663.11     8091.67    120.70 o 
 -10   3  13     3795.84     3523.97    188.22 o 
  -9   3  13      860.46      875.04     51.25 o 
  -8   3  13      623.52      522.74     46.41 o 
  -7   3  13      192.16      248.21     57.48 o 
  -6   3  13     1911.45     1799.09     52.75 o 
  -5   3  13     4520.39     4526.96    118.95 o 
  -4   3  13     6377.84     5818.80    119.80 o 
  -3   3  13      317.54      286.29     42.95 o 
  -2   3  13     1033.39     1185.52     60.99 o 
  -1   3  13      207.72      236.54     43.43 o 
   0   3  13       97.10      152.17     30.37 o 
   1   3  13      451.20      402.09     36.71 o 
   2   3  13     3729.80     3480.78     77.19 o 
   3   3  13     3336.15     3508.74     79.16 o 
   4   3  13      336.68      448.13     42.55 o 
   5   3  13       14.60      -36.85     35.83 o 
   6   3  13        3.08      -10.94     43.08 o 
   7   3  13       27.21       81.84     41.47 o 
   8   3  13      372.62      396.51     61.52 o 
   9   3  13      213.98      182.59     44.23 o 
  10   3  13       69.88      110.48     47.80 o 
  11   3  13       70.82       -5.59     59.15 o 
  12   3  13        3.41      107.96     64.06 o 
  13   3  13      376.67      229.21     70.51 o 
  14   3  13       36.76      -27.24     64.96 o 
  15   3  13       38.31      189.25    141.00 o 
 -24   4  13       96.69      -75.57     65.22 o 
 -23   4  13     1512.54     1449.83     93.22 o 
 -22   4  13       69.64       -1.89     47.90 o 
 -21   4  13      161.75      218.61     51.49 o 
 -20   4  13      509.61      489.48     52.96 o 
 -19   4  13      481.68      544.53     50.82 o 
 -18   4  13     2444.82     2560.98     80.54 o 
 -17   4  13     1424.88     1312.06     51.85 o 
 -16   4  13      883.70      827.57     54.07 o 
 -15   4  13      831.32      811.99     42.47 o 
 -14   4  13      579.60      617.24     40.15 o 
 -13   4  13     3417.23     3318.48     70.25 o 
 -12   4  13     1860.78     1876.56     63.57 o 
 -11   4  13      430.44      400.85     41.91 o 
 -10   4  13     2680.12     2826.24    139.73 o 
  -9   4  13      487.92      479.56     51.32 o 
  -8   4  13     3900.20     4038.86     81.84 o 
  -7   4  13     2889.34     2935.26    101.78 o 
  -6   4  13      634.24      564.58     40.60 o 
  -5   4  13       52.84       50.91     40.63 o 
  -4   4  13       27.13       99.29     39.89 o 
  -3   4  13     7318.52     7066.76    143.02 o 
  -2   4  13       46.71       64.89     43.15 o 
  -1   4  13     1864.02     1804.08    106.17 o 
   0   4  13     2053.56     1941.98    248.30 o 
   1   4  13      319.04      292.30     50.94 o 
   2   4  13     2204.25     2103.06     89.31 o 
   3   4  13     6725.28     6656.85    249.34 o 
   4   4  13      868.14      909.83     50.23 o 
   5   4  13      256.80      199.64     41.96 o 
   6   4  13     4498.04     4543.04     95.66 o 
   7   4  13      460.46      457.51     50.20 o 
   8   4  13     2054.68     2262.77     78.53 o 
   9   4  13      687.26      772.73     59.18 o 
  10   4  13     1764.44     1847.79     73.46 o 
  11   4  13     1324.61     1205.81     81.66 o 
  12   4  13      139.17       90.12     66.62 o 
  13   4  13       33.47       27.48     67.97 o 
  14   4  13      132.18      355.30    167.15 o 
 -23   5  13      169.93      198.25    110.50 o 
 -22   5  13      120.46       78.79     67.54 o 
 -21   5  13       44.48       31.62     65.02 o 
 -20   5  13      588.79      639.68     70.88 o 
 -19   5  13      653.89      668.81     69.14 o 
 -18   5  13        0.09       -1.26     36.70 o 
 -17   5  13     2508.02     2640.81     84.91 o 
 -16   5  13       18.84       20.57     36.35 o 
 -15   5  13      283.60      253.45     37.80 o 
 -14   5  13     2487.99     2514.24     65.59 o 
 -13   5  13     1370.68     1423.82     51.38 o 
 -12   5  13     2605.43     2503.60     71.37 o 
 -11   5  13     4451.47     4228.46     87.86 o 
 -10   5  13     2729.66     2565.88     71.09 o 
  -9   5  13     2352.50     2162.27    275.60 o 
  -8   5  13     1397.07     1426.15     72.00 o 
  -7   5  13       33.10       93.72     36.16 o 
  -6   5  13     4120.87     3763.25     85.08 o 
  -5   5  13       79.31       69.16     63.22 o 
  -4   5  13    17006.41    16794.23    247.51 o 
  -3   5  13      538.80      569.63     79.62 o 
  -2   5  13      433.10      438.15     57.14 o 
  -1   5  13        4.29       25.06     45.29 o 
   0   5  13     2409.80     2397.15     90.94 o 
   1   5  13       80.62      116.01     48.61 o 
   2   5  13     1482.91     1630.47     88.04 o 
   3   5  13      723.06      705.50     64.25 o 
   4   5  13      148.94      170.97     56.42 o 
   5   5  13      805.86      752.01    192.55 o 
   6   5  13     1679.87     1608.32     66.85 o 
   7   5  13      115.97      159.15     46.85 o 
   8   5  13       35.62      -28.00     45.26 o 
   9   5  13      283.69      264.23     54.57 o 
  10   5  13       59.42       99.03     63.15 o 
  11   5  13      324.95      367.10     69.30 o 
  12   5  13     1060.69     1014.65     84.46 o 
  13   5  13        7.86       24.14     69.03 o 
 -22   6  13      301.63      378.14    112.28 o 
 -21   6  13        1.86       -7.21     65.13 o 
 -20   6  13       41.17      167.83     69.05 o 
 -19   6  13      421.57      469.07     65.42 o 
 -18   6  13      172.60      236.24     55.14 o 
 -17   6  13      145.13      159.81     50.56 o 
 -16   6  13      119.62       64.45     46.64 o 
 -15   6  13       29.35      -25.44     42.95 o 
 -14   6  13       47.65      -61.48     40.99 o 
 -13   6  13      341.88      337.68     49.89 o 
 -12   6  13      334.17      362.36     47.29 o 
 -11   6  13        2.63       46.57     48.66 o 
 -10   6  13      610.66      502.53     60.45 o 
  -9   6  13      197.37      281.07     54.25 o 
  -8   6  13       18.24      107.98     53.04 o 
  -7   6  13      162.57      210.42     42.31 o 
  -6   6  13        0.02       23.75     39.88 o 
  -5   6  13     3902.50     3925.99     92.25 o 
  -4   6  13       59.24       71.85     43.16 o 
  -3   6  13       34.48        7.97     43.50 o 
  -2   6  13      242.28      226.99     57.04 o 
  -1   6  13     2016.51     2050.69     91.77 o 
   0   6  13      872.43      724.20     65.92 o 
   1   6  13      295.52      330.22     64.68 o 
   2   6  13      275.37      281.62     83.45 o 
   3   6  13        8.13      -57.82    142.27 o 
   4   6  13      108.16       87.36     59.11 o 
   5   6  13      498.17      514.80     91.11 o 
   6   6  13        4.98       17.40     63.91 o 
   7   6  13     1201.98     1300.18     83.55 o 
   8   6  13      274.30      445.10     76.15 o 
   9   6  13      434.51      352.36     77.29 o 
  10   6  13      321.68      274.84     96.22 o 
  11   6  13       42.77        2.50     63.57 o 
  12   6  13       39.94        0.51     65.33 o 
 -20   7  13       18.91      -94.56     68.76 o 
 -19   7  13       73.74      151.01     63.43 o 
 -18   7  13     1196.25     1281.19     72.15 o 
 -17   7  13       16.61       -6.58     46.65 o 
 -16   7  13      915.79      827.01     61.66 o 
 -15   7  13      201.94      165.53     52.79 o 
 -14   7  13      635.43      597.24     56.11 o 
 -13   7  13      435.57      581.55     60.62 o 
 -12   7  13      932.70      911.73     73.28 o 
 -11   7  13      298.36      399.05     75.05 o 
 -10   7  13       10.38       29.94     55.84 o 
  -9   7  13       47.87       27.40     55.17 o 
  -8   7  13     1533.52     1499.78     84.06 o 
  -7   7  13     4579.81     4402.12    103.92 o 
  -6   7  13      428.61      371.91     50.58 o 
  -5   7  13     7102.83     6976.09    127.94 o 
  -4   7  13      157.09      280.94     47.27 o 
  -3   7  13     1643.00     1670.89     87.24 o 
  -2   7  13        7.68      -54.57     74.89 o 
  -1   7  13      842.44      793.63     81.92 o 
   0   7  13     2759.16     2729.44    108.86 o 
   1   7  13     2441.48     2539.15    112.03 o 
   2   7  13       89.76       77.79     59.64 o 
   3   7  13     1689.41     1779.62    139.59 o 
   4   7  13       78.77       64.61     68.66 o 
   5   7  13      746.48      744.96     82.49 o 
   6   7  13     1571.79     1588.38     96.02 o 
   7   7  13       92.72       70.46     66.92 o 
   8   7  13       18.83      112.09     75.17 o 
   9   7  13        3.50        1.28    101.06 o 
  10   7  13       58.94       61.76     99.27 o 
 -18   8  13       79.07       86.84     55.37 o 
 -17   8  13      112.54      157.89     58.58 o 
 -16   8  13       48.05       50.17     54.42 o 
 -15   8  13        5.44      -75.94     50.63 o 
 -14   8  13        1.67      -23.92     50.50 o 
 -13   8  13      466.46      528.31     57.12 o 
 -12   8  13      673.79      657.63     58.04 o 
 -11   8  13      404.99      341.04     53.27 o 
 -10   8  13      138.86      133.35     48.87 o 
  -9   8  13      201.23      197.67     69.02 o 
  -8   8  13      753.15      712.91     73.40 o 
  -7   8  13      607.78      544.49     70.11 o 
  -6   8  13      772.28      560.71     56.93 o 
  -5   8  13       90.41       69.48     46.78 o 
  -4   8  13      378.19      540.19     93.22 o 
  -3   8  13      158.50      221.37     50.78 o 
  -2   8  13     1259.82     1298.03     88.69 o 
  -1   8  13       83.10       66.84     62.34 o 
   0   8  13       13.15      170.51     68.39 o 
   1   8  13      714.38      871.93    105.90 o 
   2   8  13      508.36      494.53     73.93 o 
   3   8  13      299.83      361.48     75.84 o 
   4   8  13      540.74      569.50     81.03 o 
   5   8  13       49.30      -45.01     70.47 o 
   6   8  13      114.28       87.78     70.74 o 
   7   8  13     1531.44     1494.53    101.86 o 
   8   8  13        5.94       11.66     79.98 o 
 -15   9  13       32.13      -41.90     75.02 o 
 -14   9  13       22.30      -39.35     88.04 o 
 -13   9  13        3.89       -0.61     65.98 o 
 -12   9  13        4.01       63.42     65.24 o 
 -11   9  13       87.66       48.51     69.78 o 
 -10   9  13      788.63      851.08     87.74 o 
  -9   9  13       83.06       32.30     87.53 o 
  -8   9  13        2.55      -30.15     43.00 o 
  -7   9  13      131.99      112.38     55.34 o 
  -6   9  13      160.70      158.73     52.78 o 
  -5   9  13       28.38        2.00     52.23 o 
  -4   9  13      225.10      230.29     56.78 o 
  -3   9  13      755.47      738.31     64.18 o 
  -2   9  13      756.02      838.39    174.54 o 
  -1   9  13        6.29      -50.28     69.21 o 
   0   9  13       23.83       69.34     67.08 o 
   1   9  13      150.48      -11.65     74.31 o 
   2   9  13       17.17      -66.04     72.20 o 
   3   9  13      125.37      244.48     79.08 o 
   4   9  13      277.62      339.33     78.29 o 
   5   9  13       22.99       51.82     75.54 o 
 -11  10  13      275.80      274.76     83.68 o 
 -10  10  13       22.50      -17.91     72.37 o 
  -9  10  13     1733.23     1862.11    122.36 o 
  -8  10  13       69.43       68.51     59.74 o 
  -7  10  13       82.16      -15.08     56.34 o 
  -6  10  13       23.20       -6.18     80.01 o 
  -5  10  13        0.85      -35.70     54.94 o 
  -4  10  13      147.82      127.84     59.12 o 
  -3  10  13     1127.65     1047.19     72.70 o 
  -2  10  13       12.30       57.03     77.03 o 
  -1  10  13      680.98      642.44     88.97 o 
   0  10  13       81.50       91.23     79.12 o 
   1  10  13      509.24      589.92     91.87 o 
 -25   0  14      452.44      333.29    105.66 o 
 -24   0  14        6.03      -66.10     97.75 o 
 -23   0  14       64.73      181.19    100.55 o 
 -22   0  14      787.75      895.74    107.19 o 
 -21   0  14      178.68      210.02     83.45 o 
 -20   0  14       36.51       41.60     82.43 o 
 -19   0  14      120.38      108.46     74.01 o 
 -18   0  14     4605.70     4904.27    182.23 o 
 -17   0  14       39.06       36.75     63.54 o 
 -16   0  14       15.59      -65.85     66.10 o 
 -15   0  14        4.51      -15.10     42.88 o 
 -14   0  14      848.90      933.80     57.35 o 
 -13   0  14       35.09      -73.76     54.11 o 
 -12   0  14     4880.49     5174.54    166.40 o 
 -11   0  14     3801.32     3815.76    137.56 o 
 -10   0  14      704.31      771.19     71.72 o 
  -9   0  14     3067.02     3108.55    135.78 o 
  -8   0  14     7005.91     7182.34    202.13 o 
  -7   0  14      743.87      769.34     44.09 o 
  -6   0  14     7818.49     7434.86    130.58 o 
  -5   0  14    13095.66    13537.93    383.08 o 
  -4   0  14     1908.65     1827.14     65.90 o 
  -3   0  14     1251.14     1208.79     56.59 o 
  -2   0  14     4045.26     3983.21     93.70 o 
  -1   0  14        6.06       53.74     36.05 o 
   0   0  14      469.39      569.38     46.10 o 
   1   0  14    23349.32    22687.08    327.37 o 
   2   0  14      560.63      583.96     52.07 o 
   3   0  14     2862.25     2751.10     85.58 o 
   4   0  14     1680.44     1636.52     94.80 o 
   5   0  14     5367.99     5525.68    127.46 o 
   6   0  14     3587.88     3613.93    104.05 o 
   7   0  14     2065.03     2194.77    123.51 o 
   8   0  14     1917.11     1514.44     77.65 o 
   9   0  14     1167.79     1252.03     76.33 o 
  10   0  14     1260.30     1317.77    133.34 o 
  11   0  14     5445.64     5236.28    136.88 o 
  12   0  14      620.52      520.83    109.23 o 
  13   0  14      478.32      595.63    114.85 o 
  14   0  14      979.82      931.44    127.61 o 
  15   0  14       73.82      123.00    113.82 o 
 -25   1  14      265.29      202.48     75.60 o 
 -24   1  14      647.14      706.68     81.44 o 
 -23   1  14        0.64      -70.48     60.18 o 
 -22   1  14      194.87      237.32     66.88 o 
 -21   1  14        0.12      -51.30     53.93 o 
 -20   1  14      235.33      220.95     57.71 o 
 -19   1  14     1613.93     1684.22     81.83 o 
 -18   1  14     1231.62     1240.66     85.10 o 
 -17   1  14     2166.46     2112.31     89.86 o 
 -16   1  14     2137.73     2229.04     70.56 o 
 -15   1  14       38.84       54.78     31.07 o 
 -14   1  14     2500.68     2493.91     60.25 o 
 -13   1  14     8183.32     8060.68    152.02 o 
 -12   1  14     2284.84     2465.99     86.77 o 
 -11   1  14    11357.07    11023.62    144.49 o 
 -10   1  14     1419.80     1357.80     40.24 o 
  -9   1  14     2165.78     2048.41     67.52 o 
  -8   1  14      314.09      361.22     44.23 o 
  -7   1  14     2309.67     2303.16     85.06 o 
  -6   1  14     1944.45     1996.25     58.87 o 
  -5   1  14     6521.43     6333.77    102.07 o 
  -4   1  14       17.33       30.69     33.13 o 
  -3   1  14     5540.88     5564.19     78.95 o 
  -2   1  14       13.21       18.89     24.33 o 
  -1   1  14       68.24       34.96     25.75 o 
   0   1  14     2815.60     2735.90     58.01 o 
   1   1  14      122.56      175.84     29.85 o 
   2   1  14      671.46      635.50     37.82 o 
   3   1  14       16.19       42.78     31.81 o 
   4   1  14      918.34      935.89     43.73 o 
   5   1  14       91.52       75.08     33.20 o 
   6   1  14     1706.47     1734.92     65.20 o 
   7   1  14       77.05       65.95     35.37 o 
   8   1  14        5.57       50.25     37.43 o 
   9   1  14      535.86      518.77     45.34 o 
  10   1  14      186.92       93.16     41.61 o 
  11   1  14      365.12      313.03     46.98 o 
  12   1  14      211.12      180.33     53.72 o 
  13   1  14      948.26      818.69     82.39 o 
  14   1  14      279.19      376.97     79.50 o 
  15   1  14      925.18      988.08    213.22 o 
 -25   2  14       52.79      -25.60     71.27 o 
 -24   2  14      115.29      158.73     72.62 o 
 -23   2  14       18.86       25.81    143.30 o 
 -22   2  14      619.97      583.63    125.17 o 
 -21   2  14      467.83      554.77     69.12 o 
 -20   2  14       36.36       60.18     57.08 o 
 -19   2  14      228.43      231.73     73.50 o 
 -18   2  14       79.00      107.69     48.79 o 
 -17   2  14      386.46      310.26     72.10 o 
 -16   2  14       49.02       51.62     38.14 o 
 -15   2  14      108.09       72.24     38.88 o 
 -14   2  14        2.08       -4.28     24.41 o 
 -13   2  14     3375.47     3246.85     63.64 o 
 -12   2  14      380.46      310.99     35.96 o 
 -11   2  14     4285.50     4378.18     83.79 o 
 -10   2  14     1804.76     1724.21     41.58 o 
  -9   2  14     2812.36     2781.65     56.15 o 
  -8   2  14      236.88      229.01     27.67 o 
  -7   2  14     1464.62     1240.34     40.62 o 
  -6   2  14     2102.23     2085.59     61.74 o 
  -5   2  14     2376.18     2481.45     65.65 o 
  -4   2  14    10258.12    10112.29    144.25 o 
  -3   2  14     2741.76     2636.12     69.76 o 
  -2   2  14      852.28      865.79     58.32 o 
  -1   2  14       89.06      139.07     30.60 o 
   0   2  14     1895.50     1968.78    114.09 o 
   1   2  14      338.43      387.72     41.58 o 
   2   2  14    16040.45    15745.77    198.16 o 
   3   2  14     6552.50     6362.46    108.22 o 
   4   2  14     1764.96     1779.21     65.07 o 
   5   2  14       20.53      -44.15     38.96 o 
   6   2  14       89.43      128.60     37.14 o 
   7   2  14      330.37      286.53     42.96 o 
   8   2  14     2819.92     2788.79     74.27 o 
   9   2  14     1326.27     1394.07     56.60 o 
  10   2  14      717.47      779.81     61.85 o 
  11   2  14      214.10      192.07     47.79 o 
  12   2  14       17.09       17.45     53.51 o 
  13   2  14       19.19      -20.34     55.59 o 
  14   2  14       23.65       24.61     69.21 o 
 -24   3  14       15.54       30.49     69.72 o 
 -23   3  14     2759.11     2919.87    145.09 o 
 -22   3  14       49.43       21.81     98.89 o 
 -21   3  14        0.33      -47.12     57.38 o 
 -20   3  14      278.24      323.85     59.19 o 
 -19   3  14       68.60       70.55     81.41 o 
 -18   3  14      127.13      120.20     51.96 o 
 -17   3  14     5530.94     5322.76     91.48 o 
 -16   3  14       53.03       54.38     37.46 o 
 -15   3  14     1543.07     1475.27     51.82 o 
 -14   3  14     3658.91     3773.05     64.35 o 
 -13   3  14     1136.59     1195.04     47.39 o 
 -12   3  14     3895.67     3990.87     83.99 o 
 -11   3  14     3008.24     3038.68     74.94 o 
 -10   3  14     2838.35     2638.03     67.02 o 
  -9   3  14      502.00      517.41     34.05 o 
  -8   3  14     1973.94     1976.73     59.58 o 
  -7   3  14       73.69       72.79     30.79 o 
  -6   3  14     1328.11     1362.04     51.42 o 
  -5   3  14      173.74      207.80     42.81 o 
  -4   3  14     6409.30     6756.50    135.91 o 
  -3   3  14     3956.97     4022.75    137.05 o 
  -2   3  14     1181.11     1191.95     63.66 o 
  -1   3  14     1386.89     1283.95     65.19 o 
   0   3  14       80.70       27.69     44.15 o 
   1   3  14      481.26      553.62     57.58 o 
   2   3  14     1117.65     1122.44    119.84 o 
   3   3  14     1806.39     1816.67     64.63 o 
   4   3  14      252.77      245.15     58.25 o 
   5   3  14     1077.03     1055.08     54.48 o 
   6   3  14     3146.35     2991.69     82.42 o 
   7   3  14     1001.80      926.18     56.66 o 
   8   3  14      150.69      175.99     49.10 o 
   9   3  14      316.72      216.40     53.29 o 
  10   3  14     1683.70     1721.97     79.50 o 
  11   3  14      314.21      358.20     69.40 o 
  12   3  14      870.03      938.46     85.72 o 
  13   3  14      158.86      239.58     63.15 o 
  14   3  14       20.27       18.81     70.12 o 
 -23   4  14       16.34       10.52     66.04 o 
 -22   4  14      314.13      314.04     67.69 o 
 -21   4  14        2.94       61.31     63.06 o 
 -20   4  14      293.42      276.34     92.14 o 
 -19   4  14      123.97      134.59     43.01 o 
 -18   4  14       17.44       60.36     42.82 o 
 -17   4  14      242.30      336.06     60.19 o 
 -16   4  14      291.09      296.44     39.38 o 
 -15   4  14       42.72       12.02     32.98 o 
 -14   4  14        1.79       15.96     31.99 o 
 -13   4  14       33.74       56.93     32.00 o 
 -12   4  14      138.75      118.43     39.52 o 
 -11   4  14      856.43      791.42     73.89 o 
 -10   4  14      905.21      961.26     63.41 o 
  -9   4  14     2059.18     1969.39     60.74 o 
  -8   4  14      242.44      221.29     38.43 o 
  -7   4  14      430.95      378.06     37.18 o 
  -6   4  14     1203.77     1236.41     52.85 o 
  -5   4  14     1157.06     1078.80     61.29 o 
  -4   4  14     4271.55     4476.13    136.29 o 
  -3   4  14      544.30      584.51     77.33 o 
  -2   4  14     2296.99     2150.25    137.55 o 
  -1   4  14      173.66      177.79     47.98 o 
   0   4  14     1091.19     1085.51    104.50 o 
   1   4  14      708.30      706.33     60.21 o 
   2   4  14       82.68      166.57     53.98 o 
   3   4  14      146.93      125.86     50.86 o 
   4   4  14     1393.61     1376.95     77.58 o 
   5   4  14      120.12      160.31     42.75 o 
   6   4  14      219.27      193.51     53.85 o 
   7   4  14      424.55      326.62     51.55 o 
   8   4  14     1201.06     1184.09     64.15 o 
   9   4  14      120.68      151.10     50.12 o 
  10   4  14       94.87      103.58     50.70 o 
  11   4  14       17.44       95.08     64.97 o 
  12   4  14       36.21        0.47     64.38 o 
  13   4  14       19.04      -18.77     72.64 o 
 -22   5  14       67.85      -69.66     88.42 o 
 -21   5  14        0.34       -9.55     62.17 o 
 -20   5  14      178.73      163.03     59.44 o 
 -19   5  14      430.63      422.00     62.60 o 
 -18   5  14       66.17       52.63     62.39 o 
 -17   5  14      238.95      218.73     48.71 o 
 -16   5  14       19.83        1.30     44.61 o 
 -15   5  14        2.32      -34.68     43.58 o 
 -14   5  14       44.50       72.11     34.99 o 
 -13   5  14     1511.82     1461.17     81.84 o 
 -12   5  14        5.58       14.56     35.31 o 
 -11   5  14        0.90       -3.22     36.87 o 
 -10   5  14     1023.42     1063.51     68.99 o 
  -9   5  14        0.59       35.83     48.38 o 
  -8   5  14       95.24       64.11     36.41 o 
  -7   5  14     2762.46     2663.60     92.00 o 
  -6   5  14      169.35      146.19     38.34 o 
  -5   5  14       48.57       55.14     36.18 o 
  -4   5  14      224.61      157.83     50.31 o 
  -3   5  14      239.85      170.82     49.67 o 
  -2   5  14      211.64      196.35     51.99 o 
  -1   5  14     1674.30     1662.02     89.70 o 
   0   5  14     2603.75     2585.08    109.74 o 
   1   5  14      160.84      212.49     54.23 o 
   2   5  14      290.58      276.21     58.86 o 
   3   5  14      183.82      281.62     58.09 o 
   4   5  14       17.02       99.00     72.73 o 
   5   5  14     1637.27     1490.09    222.92 o 
   6   5  14     3803.26     3853.67    127.17 o 
   7   5  14      283.20      308.72     70.10 o 
   8   5  14       20.26      -84.06     78.85 o 
   9   5  14     1662.26     1518.32     73.23 o 
  10   5  14      210.74      205.31     70.86 o 
  11   5  14      481.61      332.48     70.44 o 
  12   5  14      619.47      691.40     83.07 o 
 -21   6  14      604.73      635.93     75.72 o 
 -20   6  14      222.46      269.53     72.81 o 
 -19   6  14      849.32      970.33     82.56 o 
 -18   6  14      636.32      771.17     64.01 o 
 -17   6  14        0.81       16.30     58.54 o 
 -16   6  14      853.15      876.16     60.67 o 
 -15   6  14      194.61      202.61     49.33 o 
 -14   6  14     1388.10     1504.29    120.86 o 
 -13   6  14     1322.94     1161.14     63.53 o 
 -12   6  14      517.24      596.34     64.24 o 
 -11   6  14       22.18       33.05     55.65 o 
 -10   6  14     1484.33     1527.72     81.91 o 
  -9   6  14      318.59      270.70     61.69 o 
  -8   6  14     5919.04     5859.04    112.36 o 
  -7   6  14      159.37      167.67     61.23 o 
  -6   6  14      454.74      406.59     47.70 o 
  -5   6  14     3545.56     3795.20    152.23 o 
  -4   6  14       86.16       62.14     41.59 o 
  -3   6  14      345.21      390.88     59.87 o 
  -2   6  14     4111.21     3660.25    115.79 o 
  -1   6  14        2.20       69.73     64.56 o 
   0   6  14       28.70      -29.92     69.16 o 
   1   6  14     3748.80     3888.03    123.75 o 
   2   6  14      714.09      789.73    123.39 o 
   3   6  14      460.95      429.32     71.97 o 
   4   6  14       68.31       65.12     65.58 o 
   5   6  14     1968.78     1767.92     94.37 o 
   6   6  14      555.51      394.76     71.80 o 
   7   6  14     1612.33     1511.55     97.13 o 
   8   6  14      136.63       83.00     65.76 o 
   9   6  14        9.67      -39.96    129.38 o 
  10   6  14      854.73      967.68    128.12 o 
  11   6  14     1034.96      842.40    122.50 o 
 -19   7  14       18.23       78.19     69.67 o 
 -18   7  14       42.52       75.47     69.34 o 
 -17   7  14       59.99       28.89     52.25 o 
 -16   7  14      116.83      118.02     55.55 o 
 -15   7  14      328.52      398.05     67.44 o 
 -14   7  14        0.83      -25.25     50.77 o 
 -13   7  14      798.06      820.07     63.61 o 
 -12   7  14      145.19       91.30     47.19 o 
 -11   7  14      972.46      728.60    113.56 o 
 -10   7  14      366.42      394.15    130.91 o 
  -9   7  14      151.51      166.65    146.86 o 
  -8   7  14     1640.13     1782.42     71.10 o 
  -7   7  14     4017.30     3739.56     96.48 o 
  -6   7  14      132.57      140.37     46.43 o 
  -5   7  14     1719.05     1616.81     71.69 o 
  -4   7  14      819.64      919.77     60.90 o 
  -3   7  14      419.84      459.99     84.85 o 
  -2   7  14     3631.04     3349.73    118.90 o 
  -1   7  14      768.27      866.47     76.29 o 
   0   7  14      298.00      448.76     75.17 o 
   1   7  14      260.66      235.15     65.18 o 
   2   7  14        0.91       67.31     65.98 o 
   3   7  14       22.82      -10.41     62.74 o 
   4   7  14     1095.07     1205.70     87.23 o 
   5   7  14      131.59       65.81     73.37 o 
   6   7  14     1000.99      987.38    132.70 o 
   7   7  14       24.77      -25.13     71.09 o 
   8   7  14      140.44      148.91     74.46 o 
   9   7  14       95.28      -32.41     96.73 o 
 -17   8  14       14.84      103.32     55.68 o 
 -16   8  14      910.83      947.14     76.48 o 
 -15   8  14      553.38      675.21     64.36 o 
 -14   8  14       45.87       12.12     51.81 o 
 -13   8  14      339.11      360.65     57.99 o 
 -12   8  14      506.04      516.73     58.70 o 
 -11   8  14       10.95       -7.36     50.81 o 
 -10   8  14      260.88      266.41     69.72 o 
  -9   8  14      451.23      502.02     57.81 o 
  -8   8  14        4.40      -69.98     46.66 o 
  -7   8  14      653.95      721.76     63.36 o 
  -6   8  14      359.90      284.22     52.49 o 
  -5   8  14      661.10      732.45     62.14 o 
  -4   8  14        4.16      120.25     68.44 o 
  -3   8  14      390.08      413.37     90.84 o 
  -2   8  14      391.97      387.91     71.93 o 
  -1   8  14        0.69       55.20     64.75 o 
   0   8  14       80.74       34.14     64.30 o 
   1   8  14      110.93      113.95     73.58 o 
   2   8  14       76.97      123.87     75.05 o 
   3   8  14        3.11      -38.39     70.49 o 
   4   8  14       20.30       76.59     68.70 o 
   5   8  14      424.13      421.34     82.57 o 
   6   8  14       20.72       53.15     78.06 o 
   7   8  14       73.43      -43.90     94.80 o 
 -14   9  14      825.76      765.28     84.58 o 
 -13   9  14      365.93      376.87     85.36 o 
 -12   9  14       14.11      -18.22     69.35 o 
 -11   9  14      451.58      509.69     76.83 o 
 -10   9  14      156.86      111.54     74.23 o 
  -9   9  14     1478.42     1747.01     69.61 o 
  -8   9  14      404.81      473.86     74.94 o 
  -7   9  14       19.40      -22.85     57.78 o 
  -6   9  14       67.43      -12.70     53.32 o 
  -5   9  14      852.36      864.20     91.70 o 
  -4   9  14      455.33      481.22     94.75 o 
  -3   9  14     2972.52     2860.83    129.58 o 
  -2   9  14        7.21        2.36    126.06 o 
  -1   9  14      296.51      483.72     95.57 o 
   0   9  14      146.94       38.88    129.13 o 
   1   9  14        3.52      -62.69     74.00 o 
   2   9  14      592.15      665.21     90.03 o 
   3   9  14     1748.20     1649.10    108.39 o 
  -7  10  14       85.62       56.24     57.39 o 
  -6  10  14      209.31      204.75     67.27 o 
  -5  10  14       29.59       11.33     59.10 o 
  -4  10  14       11.07       -1.34     73.10 o 
  -3  10  14      208.12      242.44     79.35 o 
 -24   1  15       30.06      -28.20     68.34 o 
 -23   1  15      199.88      162.59     69.75 o 
 -22   1  15      842.94      903.50     77.51 o 
 -21   1  15        1.30       51.01     59.75 o 
 -20   1  15       30.50      -13.84     56.26 o 
 -19   1  15      682.21      707.69     97.35 o 
 -18   1  15      136.50      192.53     59.71 o 
 -17   1  15      133.34       89.46     77.07 o 
 -16   1  15      134.56       55.16     65.86 o 
 -15   1  15      735.72      747.47     42.93 o 
 -14   1  15      570.07      577.36     44.08 o 
 -13   1  15     1176.29     1200.59     64.24 o 
 -12   1  15     1885.18     1867.02     84.77 o 
 -11   1  15       16.70       10.46     40.69 o 
 -10   1  15        3.91       16.36     41.46 o 
  -9   1  15     4346.44     4304.10     82.34 o 
  -8   1  15      810.46      824.69     42.75 o 
  -7   1  15      226.13      211.09     32.71 o 
  -6   1  15      203.17      237.85     35.21 o 
  -5   1  15       62.27       58.87     31.15 o 
  -4   1  15      385.34      396.71     37.52 o 
  -3   1  15     6867.61     6840.15    112.36 o 
  -2   1  15     1046.74      974.76     38.56 o 
  -1   1  15      538.79      561.83     34.55 o 
   0   1  15     2467.63     2444.04     59.74 o 
   1   1  15     3683.93     3473.62     70.89 o 
   2   1  15      412.31      484.73     37.72 o 
   3   1  15      709.64      759.62     42.52 o 
   4   1  15      227.67      251.57     37.14 o 
   5   1  15     2332.97     2079.85     63.34 o 
   6   1  15      342.31      338.53     42.27 o 
   7   1  15      218.76      234.61     41.19 o 
   8   1  15      401.43      329.59     44.08 o 
   9   1  15      341.12      308.26     44.49 o 
  10   1  15      149.88      170.96     64.54 o 
  11   1  15     1591.03     1504.21    101.03 o 
  12   1  15      134.26       95.31     55.58 o 
  13   1  15      113.14      268.24     77.15 o 
 -24   2  15      287.36      370.27    103.10 o 
 -23   2  15      181.56      317.30     75.79 o 
 -22   2  15       15.11      -52.05     65.09 o 
 -21   2  15        8.40      -53.74     61.50 o 
 -20   2  15       39.38       19.11     59.88 o 
 -19   2  15       31.00       74.30     52.53 o 
 -18   2  15     1075.72     1202.92    108.07 o 
 -17   2  15      152.33      114.87     53.50 o 
 -16   2  15     2167.88     2134.91     74.55 o 
 -15   2  15     1009.53      991.40     53.93 o 
 -14   2  15     4031.97     4037.84     89.01 o 
 -13   2  15     6449.63     6289.38    172.53 o 
 -12   2  15      588.61      651.28     42.33 o 
 -11   2  15      541.32      515.67     32.73 o 
 -10   2  15     1040.10      909.46     50.02 o 
  -9   2  15      461.83      513.63     37.65 o 
  -8   2  15     5304.65     5463.94    102.14 o 
  -7   2  15      748.75      777.45     43.77 o 
  -6   2  15       38.24       75.66     33.55 o 
  -5   2  15     5616.66     5712.44    103.08 o 
  -4   2  15      192.56      220.40     37.94 o 
  -3   2  15     3890.25     3935.31     89.18 o 
  -2   2  15     6911.87     7007.02    118.90 o 
  -1   2  15       34.40       36.29     37.30 o 
   0   2  15     1019.01      974.05     90.70 o 
   1   2  15     2453.53     2554.38     62.61 o 
   2   2  15      390.43      426.79     40.30 o 
   3   2  15     5180.84     5311.32     91.10 o 
   4   2  15      369.88      401.79     41.45 o 
   5   2  15     2593.88     2633.34    115.89 o 
   6   2  15      632.87      662.20     47.37 o 
   7   2  15        2.28        6.91     39.26 o 
   8   2  15      878.27      760.78     55.51 o 
   9   2  15      279.34      245.96     47.48 o 
  10   2  15       57.62       55.54     44.83 o 
  11   2  15     1200.88     1209.01     62.72 o 
  12   2  15      769.45      754.73     67.63 o 
  13   2  15      384.54      358.78     79.97 o 
 -24   3  15       95.89       41.80     66.55 o 
 -23   3  15      306.76      272.88     75.84 o 
 -22   3  15      207.00      242.04     72.54 o 
 -21   3  15        9.78      -43.70     59.32 o 
 -20   3  15      213.91      171.97     63.84 o 
 -19   3  15      162.00      111.65     56.75 o 
 -18   3  15      990.55      955.46     70.83 o 
 -17   3  15     1149.03     1071.65     61.25 o 
 -16   3  15     1891.03     1914.13     71.33 o 
 -15   3  15     1195.08     1259.82     53.78 o 
 -14   3  15      223.39      224.64     31.65 o 
 -13   3  15     1242.00     1199.04     49.02 o 
 -12   3  15       77.15       39.37     35.90 o 
 -11   3  15      466.51      407.20     41.12 o 
 -10   3  15      407.40      462.25     35.24 o 
  -9   3  15     1233.78     1282.71     49.39 o 
  -8   3  15      271.77      261.36     32.53 o 
  -7   3  15      121.99       53.23     42.00 o 
  -6   3  15        2.09      -40.69     39.79 o 
  -5   3  15       49.04      106.51     43.45 o 
  -4   3  15      350.70      251.54     95.32 o 
  -3   3  15     3369.10     3329.40    116.51 o 
  -2   3  15      842.49      851.86     61.22 o 
  -1   3  15      193.99      190.75     82.94 o 
   0   3  15        2.10      -63.63     42.42 o 
   1   3  15        1.33       -2.88     56.02 o 
   2   3  15      256.31      196.24     69.79 o 
   3   3  15      779.67      772.30     68.40 o 
   4   3  15      298.73      253.55     47.07 o 
   5   3  15       11.39       32.37     44.86 o 
   6   3  15      937.87      900.58     56.46 o 
   7   3  15        2.96       40.84     47.53 o 
   8   3  15      429.64      433.11     54.82 o 
   9   3  15     1074.00     1076.51     64.88 o 
  10   3  15      260.09      341.42     50.08 o 
  11   3  15       32.55      -31.75     73.77 o 
  12   3  15        0.22       12.63     57.38 o 
 -23   4  15      166.44      105.03     69.65 o 
 -22   4  15       56.03       -0.84     67.02 o 
 -21   4  15      116.12      203.53     67.87 o 
 -20   4  15       57.20      134.44    106.80 o 
 -19   4  15       37.59       21.71     58.32 o 
 -18   4  15       36.29       49.45     43.68 o 
 -17   4  15     1375.75     1535.70     55.77 o 
 -16   4  15      696.26      587.50     44.17 o 
 -15   4  15      536.25      394.69     41.04 o 
 -14   4  15     1994.64     1973.18     64.03 o 
 -13   4  15       33.20      -25.86     31.73 o 
 -12   4  15      440.95      479.03     52.67 o 
 -11   4  15     1472.97     1486.85     73.14 o 
 -10   4  15     3629.78     3409.70    101.06 o 
  -9   4  15     2380.64     2246.44    105.99 o 
  -8   4  15      418.77      410.16     41.80 o 
  -7   4  15     1230.32     1120.30     50.02 o 
  -6   4  15      419.30      468.37     89.45 o 
  -5   4  15       16.31       34.30     48.26 o 
  -4   4  15     3858.61     3997.66    111.22 o 
  -3   4  15       47.65       91.89     63.54 o 
  -2   4  15        2.72      -35.07     51.43 o 
  -1   4  15      284.35      291.16     71.08 o 
   0   4  15        9.04      -28.78     49.64 o 
   1   4  15      418.29      452.74     58.94 o 
   2   4  15     5508.57     5700.28    141.68 o 
   3   4  15      477.14      582.51     65.60 o 
   4   4  15      255.89      346.90     62.57 o 
   5   4  15        0.95        1.48     58.39 o 
   6   4  15     1660.86     1716.55     89.50 o 
   7   4  15        1.38      -30.18     59.17 o 
   8   4  15      641.05      615.62     59.55 o 
   9   4  15      865.10     1016.91    153.39 o 
  10   4  15      130.51      169.27     59.44 o 
  11   4  15      244.90      381.54     76.29 o 
  12   4  15     2052.30     2159.97    103.76 o 
 -22   5  15        0.99      -74.27     87.28 o 
 -21   5  15      644.80      735.72    110.00 o 
 -20   5  15       18.92      117.65     58.59 o 
 -19   5  15      442.88      436.54     66.78 o 
 -18   5  15      304.45      382.52     81.86 o 
 -17   5  15     1227.69     1225.04     67.27 o 
 -16   5  15      153.88      123.37     45.37 o 
 -15   5  15      599.36      494.56     53.09 o 
 -14   5  15      136.20       68.91     45.22 o 
 -13   5  15      579.46      667.63    128.87 o 
 -12   5  15      503.78      552.03     88.55 o 
 -11   5  15       11.18        7.28     51.61 o 
 -10   5  15      913.32      902.30     44.68 o 
  -9   5  15      408.00      558.09     49.47 o 
  -8   5  15      480.19      523.83     61.27 o 
  -7   5  15      996.45     1066.62     56.35 o 
  -6   5  15       73.23      125.54     41.15 o 
  -5   5  15      113.69       83.16     50.91 o 
  -4   5  15     2104.58     2057.36     93.20 o 
  -3   5  15      234.85      247.38     59.97 o 
  -2   5  15      842.25      875.24    167.92 o 
  -1   5  15      107.77      113.00     56.61 o 
   0   5  15      260.39      278.06     57.99 o 
   1   5  15      592.07      509.38     69.47 o 
   2   5  15     1345.59     1242.26     77.71 o 
   3   5  15      477.35      542.93     67.70 o 
   4   5  15      160.28      115.06     59.77 o 
   5   5  15        1.92      -65.57     57.84 o 
   6   5  15      248.21      234.38     71.55 o 
   7   5  15      216.65      244.74     69.91 o 
   8   5  15     1873.00     1889.90    100.41 o 
   9   5  15      642.98      664.15     85.17 o 
  10   5  15     1113.50     1500.02    132.94 o 
  11   5  15        0.55      128.11    104.37 o 
 -20   6  15       10.56       12.92     64.20 o 
 -19   6  15      449.69      485.12     70.96 o 
 -18   6  15      707.83      694.78     62.88 o 
 -17   6  15      140.43      125.06     53.96 o 
 -16   6  15      187.51      167.28     67.70 o 
 -15   6  15      140.05       82.39     51.57 o 
 -14   6  15       15.75      -41.00     44.70 o 
 -13   6  15       41.73      -10.24     62.01 o 
 -12   6  15      502.58      566.45    123.26 o 
 -11   6  15      283.99      369.80     63.50 o 
 -10   6  15      393.77      364.16     49.12 o 
  -9   6  15      922.82      784.97     58.04 o 
  -8   6  15     2506.51     2274.65     80.82 o 
  -7   6  15       11.64      -46.49     44.02 o 
  -6   6  15      388.96      450.66     49.59 o 
  -5   6  15     1939.22     1957.56     73.08 o 
  -4   6  15     1618.77     1582.53     89.95 o 
  -3   6  15      623.11      623.62     68.37 o 
  -2   6  15     2294.22     2070.43     95.81 o 
  -1   6  15      101.29       27.76     62.78 o 
   0   6  15        3.99      -29.30     57.09 o 
   1   6  15      619.00      785.13    141.89 o 
   2   6  15      214.16      204.41     90.85 o 
   3   6  15      392.79      355.62     67.95 o 
   4   6  15      665.09      572.90     74.20 o 
   5   6  15      134.30      235.63    105.91 o 
   6   6  15        1.20      -65.83     66.16 o 
   7   6  15       27.37       86.00     81.92 o 
   8   6  15       14.41       72.87     74.05 o 
   9   6  15       18.32       89.26     80.00 o 
 -18   7  15        1.04      -38.96     54.40 o 
 -17   7  15       29.69       47.94     54.06 o 
 -16   7  15      351.24      368.31     59.12 o 
 -15   7  15      351.68      359.14     58.84 o 
 -14   7  15      130.13       68.56     52.77 o 
 -13   7  15     1866.55     1695.85     74.38 o 
 -12   7  15      201.24      223.14     68.55 o 
 -11   7  15      996.77      809.89     80.93 o 
 -10   7  15      151.28      155.15     42.21 o 
  -9   7  15      814.52      897.22    110.55 o 
  -8   7  15      427.26      372.74     51.80 o 
  -7   7  15      457.73      394.12     53.95 o 
  -6   7  15        9.51        0.69     48.67 o 
  -5   7  15        3.31      -58.22     47.85 o 
  -4   7  15      206.68      323.07     72.42 o 
  -3   7  15     1446.74     1396.84     88.42 o 
  -2   7  15      961.76      800.05     77.69 o 
  -1   7  15       24.89      -57.59     69.28 o 
   0   7  15      116.46      220.57     70.34 o 
   1   7  15      890.04      926.91     82.44 o 
   2   7  15      626.21      655.30     80.55 o 
   3   7  15      147.24       89.17    103.74 o 
   4   7  15      411.71      462.02     82.19 o 
   5   7  15      465.70      432.49     80.14 o 
   6   7  15      895.14     1089.32    164.46 o 
   7   7  15      988.19      806.79     95.48 o 
 -16   8  15      383.57      405.54     62.76 o 
 -15   8  15       48.75      -11.80     61.94 o 
 -14   8  15      808.09      673.68     82.65 o 
 -13   8  15       88.20      217.62     54.61 o 
 -12   8  15      126.92      102.66     53.42 o 
 -11   8  15      699.42      692.77     81.46 o 
 -10   8  15      725.23      695.91     63.68 o 
  -9   8  15       41.27      -16.02     50.04 o 
  -8   8  15      678.66      740.44     64.00 o 
  -7   8  15      933.89      807.15    113.92 o 
  -6   8  15        1.00      -37.94     52.45 o 
  -5   8  15      932.88     1029.60     77.20 o 
  -4   8  15       97.66       28.99     67.83 o 
  -3   8  15      663.05      697.66    111.01 o 
  -2   8  15      598.92      528.52    103.99 o 
  -1   8  15       79.30       98.28     71.75 o 
   0   8  15      161.38      221.99    118.80 o 
   1   8  15      465.51      473.00    173.02 o 
   2   8  15        0.17       40.70     75.02 o 
   3   8  15      583.82      511.26     83.62 o 
   4   8  15        0.33      129.96     76.16 o 
   5   8  15      165.51      112.87     84.06 o 
 -12   9  15      701.52      731.35     85.23 o 
 -11   9  15      383.99      390.02     78.25 o 
 -10   9  15      162.38      176.96     58.02 o 
  -9   9  15      314.40      299.99     60.48 o 
  -8   9  15       31.77       83.84     58.21 o 
  -7   9  15       46.85       30.17     55.52 o 
  -6   9  15      836.85      823.20     70.82 o 
  -5   9  15      150.28      200.45     59.33 o 
  -4   9  15       16.60      -70.36     74.24 o 
  -3   9  15      306.69      323.41    123.13 o 
  -2   9  15      384.34      392.89     85.51 o 
  -1   9  15      316.74      205.22     81.12 o 
   0   9  15      172.21      204.26     78.98 o 
   1   9  15      199.94      143.62     80.37 o 
 -24   0  16      568.22      723.21    125.06 o 
 -23   0  16       21.01      120.71    102.59 o 
 -22   0  16     1830.82     1936.67    134.98 o 
 -21   0  16      108.44      119.94     92.89 o 
 -20   0  16       86.60       18.37     87.28 o 
 -19   0  16      351.01      458.58     90.35 o 
 -18   0  16     2069.27     2487.86    149.79 o 
 -17   0  16      707.83      735.21     91.37 o 
 -16   0  16     4556.40     4536.89    119.05 o 
 -15   0  16      908.06      961.80     65.45 o 
 -14   0  16     2429.47     2590.97    133.22 o 
 -13   0  16     4196.26     4236.62    163.85 o 
 -12   0  16      733.94      785.99     88.31 o 
 -11   0  16     3269.80     3552.38    147.01 o 
 -10   0  16     8906.64     9071.46    252.16 o 
  -9   0  16     5962.91     6472.83    209.02 o 
  -8   0  16    16810.95    16200.72    375.94 o 
  -7   0  16     3328.87     3574.33    156.45 o 
  -6   0  16       49.03       19.39     70.94 o 
  -5   0  16     4083.26     4448.45    169.21 o 
  -4   0  16     1160.70     1082.53     98.00 o 
  -3   0  16     8863.35     8811.35    158.44 o 
  -2   0  16     1433.91     1387.85    172.26 o 
  -1   0  16       33.43       11.31     42.10 o 
   0   0  16      597.53      590.38     53.47 o 
   1   0  16      663.50      745.26     89.58 o 
   2   0  16      372.90      329.26     54.26 o 
   3   0  16     2391.03     2399.97    123.13 o 
   4   0  16      392.46      469.29     61.37 o 
   5   0  16     2672.77     2054.40     90.26 o 
   6   0  16      474.90      386.31     63.79 o 
   7   0  16       15.71      -37.67     54.36 o 
   8   0  16      286.10      178.30     61.06 o 
   9   0  16      207.28      113.95     68.68 o 
  10   0  16     1004.02     1017.53     87.25 o 
  11   0  16        2.76       27.75     71.18 o 
  12   0  16     1615.47     1711.82    148.00 o 
 -24   1  16      121.28      225.44     83.71 o 
 -23   1  16       78.58       62.35     71.53 o 
 -22   1  16      649.31      768.03     78.77 o 
 -21   1  16      146.90      103.56     62.68 o 
 -20   1  16        1.17      -81.77     54.51 o 
 -19   1  16      103.07       52.02     54.20 o 
 -18   1  16      939.50      994.41     76.19 o 
 -17   1  16      247.67      294.74     55.85 o 
 -16   1  16        4.82      -19.07     40.97 o 
 -15   1  16        6.39       13.10     33.35 o 
 -14   1  16       77.93       49.97     48.36 o 
 -13   1  16       38.19       -0.19     46.70 o 
 -12   1  16     1342.96     1350.35     71.73 o 
 -11   1  16      105.69       85.27     44.35 o 
 -10   1  16      932.38      972.95     66.35 o 
  -9   1  16      191.98      163.11     59.08 o 
  -8   1  16     2747.99     2935.23    312.13 o 
  -7   1  16     2696.51     2753.51    100.04 o 
  -6   1  16      706.66      622.97     44.23 o 
  -5   1  16       77.92      175.23     36.62 o 
  -4   1  16     4071.78     4178.66    109.37 o 
  -3   1  16     2676.69     2560.60     75.79 o 
  -2   1  16     8850.64     8746.41    136.64 o 
  -1   1  16     1255.82     1232.73    138.74 o 
   0   1  16       22.40       12.37     31.59 o 
   1   1  16     1215.74     1180.28     46.71 o 
   2   1  16      737.27      768.64     46.56 o 
   3   1  16     1738.80     1792.68     59.02 o 
   4   1  16     3532.26     3580.70    130.59 o 
   5   1  16     3000.61     2980.40     75.90 o 
   6   1  16      355.04      395.98     45.02 o 
   7   1  16     1355.22     1317.50     57.89 o 
   8   1  16      151.67      164.35     44.27 o 
   9   1  16     2175.32     1924.49    103.36 o 
  10   1  16      922.19      893.74     59.23 o 
  11   1  16     2331.20     2542.05     83.71 o 
  12   1  16      126.99      150.59     60.72 o 
 -23   2  16     1193.69     1175.77     92.29 o 
 -22   2  16      258.16      180.11     67.18 o 
 -21   2  16      377.12      392.11    124.92 o 
 -20   2  16       23.10      -44.42     56.04 o 
 -19   2  16      197.09      258.50     60.64 o 
 -18   2  16     1366.45     1388.84     79.48 o 
 -17   2  16     2854.36     2868.32     88.80 o 
 -16   2  16     1182.83     1188.95     59.67 o 
 -15   2  16     1177.97     1164.41     60.33 o 
 -14   2  16      598.27      583.04     45.91 o 
 -13   2  16     1654.13     1503.18    113.18 o 
 -12   2  16      421.91      474.18     59.98 o 
 -11   2  16     2360.62     2322.00     98.77 o 
 -10   2  16     3041.97     3278.89     65.98 o 
  -9   2  16      417.93      417.05     41.54 o 
  -8   2  16      266.08      228.86     37.43 o 
  -7   2  16       12.09       31.71     36.56 o 
  -6   2  16     2208.53     2319.61     69.55 o 
  -5   2  16      354.58      333.00     42.96 o 
  -4   2  16     4713.80     4715.41     96.53 o 
  -3   2  16      419.56      405.98     47.64 o 
  -2   2  16      191.25      222.30     42.79 o 
  -1   2  16       38.37        4.49     39.70 o 
   0   2  16      343.63      276.13     45.22 o 
   1   2  16      192.44      181.08     45.74 o 
   2   2  16     2544.84     2465.56     80.67 o 
   3   2  16      197.16      186.29     49.57 o 
   4   2  16      186.56      204.57     41.99 o 
   5   2  16        2.45      -41.84     40.72 o 
   6   2  16      486.79      570.58     49.29 o 
   7   2  16      466.23      436.51     46.96 o 
   8   2  16       36.28       33.59     44.50 o 
   9   2  16       33.92       58.52     45.26 o 
  10   2  16      555.29      519.65     55.43 o 
  11   2  16       28.80       41.85     60.29 o 
  12   2  16      144.78      106.00     57.94 o 
 -23   3  16        3.63        6.69     66.31 o 
 -22   3  16      171.52      125.33     80.77 o 
 -21   3  16      141.87      243.76     66.92 o 
 -20   3  16       12.68      -62.04     59.01 o 
 -19   3  16      355.50      249.10     69.54 o 
 -18   3  16      785.44      855.50    115.60 o 
 -17   3  16      324.43      242.88     49.91 o 
 -16   3  16        4.54        0.73     45.85 o 
 -15   3  16     2333.40     2156.67     80.03 o 
 -14   3  16      318.53      266.97     43.58 o 
 -13   3  16       98.75       33.31     38.39 o 
 -12   3  16     1381.15     1418.67     43.44 o 
 -11   3  16      666.35      704.69     53.81 o 
 -10   3  16       11.96      -37.93     29.72 o 
  -9   3  16     3226.80     3282.49     70.80 o 
  -8   3  16     1494.55     1527.23     59.70 o 
  -7   3  16       10.40       17.07     37.54 o 
  -6   3  16      231.42      196.57     40.62 o 
  -5   3  16     1572.76     1482.75     62.40 o 
  -4   3  16     1156.10     1079.91     66.21 o 
  -3   3  16     3561.39     3569.38    211.83 o 
  -2   3  16        9.26       28.55     48.21 o 
  -1   3  16     1384.66     1284.59     69.63 o 
   0   3  16      176.29      253.82     55.73 o 
   1   3  16     1154.09     1355.48     75.90 o 
   2   3  16     5898.21     5655.10    136.33 o 
   3   3  16     2117.16     2103.11     93.37 o 
   4   3  16     1452.90     1439.46     82.16 o 
   5   3  16      210.64      244.97     59.97 o 
   6   3  16       80.44      135.19     98.25 o 
   7   3  16     2140.93     2183.16     71.65 o 
   8   3  16     2304.89     2136.60     72.83 o 
   9   3  16      556.91      625.26     57.08 o 
  10   3  16     2067.37     2108.50     74.86 o 
  11   3  16      158.28      198.97     61.00 o 
 -22   4  16       38.15      119.34     66.01 o 
 -21   4  16      127.26       89.43     64.06 o 
 -20   4  16        1.92       12.70     59.69 o 
 -19   4  16       38.47       19.34     56.57 o 
 -18   4  16       37.62       76.96     66.10 o 
 -17   4  16      919.94     1007.63     61.62 o 
 -16   4  16       49.26       60.76     46.30 o 
 -15   4  16      238.19      221.93     40.07 o 
 -14   4  16       61.20        8.68     35.09 o 
 -13   4  16       37.93        8.74     40.74 o 
 -12   4  16       23.97       62.89     41.72 o 
 -11   4  16      165.10      185.31     36.81 o 
 -10   4  16     1231.01     1291.73     61.11 o 
  -9   4  16      265.13      237.52     38.84 o 
  -8   4  16      702.01      529.29     47.58 o 
  -7   4  16      434.48      430.17     72.34 o 
  -6   4  16     1490.40     1574.97     80.29 o 
  -5   4  16      901.82      971.11     68.16 o 
  -4   4  16     4383.30     4194.64    166.40 o 
  -3   4  16      252.40      303.00     65.97 o 
  -2   4  16       27.12       52.29     63.54 o 
  -1   4  16       95.82       49.24     61.25 o 
   0   4  16      361.04      392.88     59.10 o 
   1   4  16     1142.42     1192.21     80.42 o 
   2   4  16      912.64      869.47     75.87 o 
   3   4  16      232.38      220.37     63.15 o 
   4   4  16       43.27       -8.30     59.76 o 
   5   4  16      158.24      193.24     65.72 o 
   6   4  16      201.25      147.45     69.16 o 
   7   4  16      140.23      167.68    119.69 o 
   8   4  16      606.32      678.31    241.41 o 
   9   4  16       28.63      -59.40     71.81 o 
  10   4  16       34.52        9.95     97.23 o 
 -21   5  16      291.49      419.78    110.76 o 
 -20   5  16      252.89      102.84    100.80 o 
 -19   5  16      722.79      760.22    113.83 o 
 -18   5  16        6.08       44.66     52.15 o 
 -17   5  16      429.46      366.36     55.38 o 
 -16   5  16       75.82       43.07     48.36 o 
 -15   5  16       74.99       54.59     48.77 o 
 -14   5  16     1143.77     1142.37     92.36 o 
 -13   5  16      955.42      982.53     76.34 o 
 -12   5  16       87.07      102.54     59.54 o 
 -11   5  16       30.13      -19.40     39.18 o 
 -10   5  16      667.12      792.60     52.85 o 
  -9   5  16       24.77       34.26     40.60 o 
  -8   5  16     3767.89     3758.08    107.20 o 
  -7   5  16      205.58      247.12     44.71 o 
  -6   5  16      234.24      219.22     58.53 o 
  -5   5  16       37.20       56.13    104.50 o 
  -4   5  16       23.06       19.83     52.82 o 
  -3   5  16       60.56       36.06     57.40 o 
  -2   5  16     2186.48     2281.40     98.93 o 
  -1   5  16     1180.62     1040.58     78.58 o 
   0   5  16       76.10      141.00     61.83 o 
   1   5  16      714.87      670.80     89.82 o 
   2   5  16        0.73        4.01     60.37 o 
   3   5  16       29.05       32.83     83.71 o 
   4   5  16      269.89      194.83    110.12 o 
   5   5  16      654.59      756.85    186.42 o 
   6   5  16        0.00      -56.40     66.28 o 
   7   5  16      117.06       35.70    198.53 o 
   8   5  16        0.44      -68.66     74.06 o 
   9   5  16        0.29      -23.87     73.85 o 
 -19   6  16      320.04      419.45     72.59 o 
 -18   6  16       86.03      139.22     55.31 o 
 -17   6  16      216.12      304.62     54.62 o 
 -16   6  16      236.85      185.21     55.95 o 
 -15   6  16        4.18      101.61     51.63 o 
 -14   6  16       95.72       75.98     51.77 o 
 -13   6  16     1845.99     2078.64    103.35 o 
 -12   6  16        1.95       17.64     59.39 o 
 -11   6  16      658.36      586.57     69.17 o 
 -10   6  16        7.98       56.15     45.00 o 
  -9   6  16       29.82      -64.46     45.10 o 
  -8   6  16      351.76      334.13     53.61 o 
  -7   6  16     3997.95     4315.60    105.18 o 
  -6   6  16       46.14      -35.60     58.82 o 
  -5   6  16      367.38      273.12     79.11 o 
  -4   6  16      532.89      631.64     72.54 o 
  -3   6  16      312.09      367.29     67.88 o 
  -2   6  16      632.90      733.58     73.89 o 
  -1   6  16     1008.71     1005.77    101.58 o 
   0   6  16     2384.74     2321.64    103.90 o 
   1   6  16      625.97      620.26     78.98 o 
   2   6  16       44.14       50.87     64.54 o 
   3   6  16      349.73      364.11    157.71 o 
   4   6  16      455.58      454.87     80.73 o 
   5   6  16        5.94       83.69     71.99 o 
   6   6  16     2412.21     2369.19    117.50 o 
   7   6  16        5.92      -13.33     74.29 o 
 -17   7  16       71.66       43.17     54.05 o 
 -16   7  16      507.00      405.29     59.40 o 
 -15   7  16      186.98      205.78     64.62 o 
 -14   7  16      906.40      943.33     69.44 o 
 -13   7  16      129.33      155.27     54.10 o 
 -12   7  16       61.12       -3.83     66.36 o 
 -11   7  16        4.78      -39.91     42.47 o 
 -10   7  16      111.96      188.00     54.43 o 
  -9   7  16       11.85      -50.78     46.48 o 
  -8   7  16      462.41      647.51     62.77 o 
  -7   7  16      540.58      523.10     66.45 o 
  -6   7  16      743.58      729.10     60.41 o 
  -5   7  16       23.82       -2.82     64.15 o 
  -4   7  16        1.81        0.96    102.98 o 
  -3   7  16      567.31      564.34     78.89 o 
  -2   7  16      520.15      637.28    122.49 o 
  -1   7  16      265.32      247.39    178.39 o 
   0   7  16      327.47      238.83     74.33 o 
   1   7  16        0.13      -44.46     87.14 o 
   2   7  16        8.08     -103.24     68.82 o 
   3   7  16       13.02      -30.99     69.39 o 
   4   7  16       97.01      116.70     78.42 o 
   5   7  16        0.65       -2.98     76.44 o 
 -14   8  16      719.19      661.85     65.10 o 
 -13   8  16       12.98      -78.73     53.64 o 
 -12   8  16      288.63      219.62     58.93 o 
 -11   8  16       43.86      -16.54     52.73 o 
 -10   8  16       14.61      -74.72     49.82 o 
  -9   8  16      365.44      323.85     59.60 o 
  -8   8  16     1155.49     1133.90     73.99 o 
  -7   8  16       88.31      148.71     55.85 o 
  -6   8  16      327.97      464.99     81.27 o 
  -5   8  16      409.22      244.85     77.36 o 
  -4   8  16      911.88      911.55     94.75 o 
  -3   8  16     1005.42     1018.30    101.44 o 
  -2   8  16      146.83      300.93     82.82 o 
  -1   8  16      542.30      693.35     87.00 o 
   0   8  16        3.37      -24.54     72.35 o 
   1   8  16      548.65      552.82     92.46 o 
   2   8  16      236.67      236.06     85.62 o 
  -9   9  16      667.63      721.42     68.60 o 
  -8   9  16       29.68      -29.72     56.88 o 
  -7   9  16     1403.68     1330.95     80.24 o 
  -6   9  16        1.57       97.03     59.44 o 
  -5   9  16      492.10      471.52    165.88 o 
  -4   9  16        3.59      -40.34     74.01 o 
  -3   9  16       10.50       81.49     80.22 o 
 -23   1  17      311.26      232.71     70.98 o 
 -22   1  17        2.76       13.49     62.43 o 
 -21   1  17       19.37      110.51     60.94 o 
 -20   1  17        1.74       -9.50     55.66 o 
 -19   1  17        7.62       12.93     60.18 o 
 -18   1  17     1005.46      990.77     73.54 o 
 -17   1  17       62.17      110.07     60.08 o 
 -16   1  17      117.25      110.27     56.61 o 
 -15   1  17       18.67        1.68     42.74 o 
 -14   1  17     1276.72     1203.29    107.69 o 
 -13   1  17       55.03       70.49     49.44 o 
 -12   1  17      223.27      298.06     57.18 o 
 -11   1  17       45.18        2.21     51.92 o 
 -10   1  17       53.79       19.47     52.82 o 
  -9   1  17      997.86     1090.67     72.13 o 
  -8   1  17     6073.88     6127.31    147.04 o 
  -7   1  17      276.92      299.90     55.85 o 
  -6   1  17      209.48      274.12     58.15 o 
  -5   1  17     1566.81     1609.44     84.37 o 
  -4   1  17     1636.12     1641.36    107.35 o 
  -3   1  17      474.03      470.66     47.29 o 
  -2   1  17      636.32      733.94     51.19 o 
  -1   1  17      538.76      552.73     49.25 o 
   0   1  17      950.49      879.34     56.38 o 
   1   1  17     2481.15     2504.89     81.18 o 
   2   1  17     2643.98     2724.39     82.97 o 
   3   1  17     1197.76     1208.31     53.84 o 
   4   1  17      353.76      417.23     45.40 o 
   5   1  17      409.66      636.59     80.59 o 
   6   1  17      186.12      182.44     48.30 o 
   7   1  17       52.02       55.41     45.24 o 
   8   1  17      219.79      278.46     49.86 o 
   9   1  17        3.68      -55.95     48.66 o 
  10   1  17       47.84       78.72     52.67 o 
 -23   2  17        4.04       47.52     66.49 o 
 -22   2  17      524.66      709.42    150.69 o 
 -21   2  17       94.03        2.14     62.86 o 
 -20   2  17      100.02      209.50     66.63 o 
 -19   2  17       60.59      141.82     74.90 o 
 -18   2  17       21.34       -9.29     53.36 o 
 -17   2  17        8.96      -13.44     44.62 o 
 -16   2  17      920.51      864.08     57.98 o 
 -15   2  17     1356.29     1390.89     71.30 o 
 -14   2  17      685.35      599.37     60.67 o 
 -13   2  17      410.65      442.55     60.35 o 
 -12   2  17      351.42      364.49     57.75 o 
 -11   2  17       24.35       28.62     78.22 o 
 -10   2  17       26.37       48.59     63.54 o 
  -9   2  17      112.56       88.87     51.03 o 
  -8   2  17      266.60      203.55     56.35 o 
  -7   2  17      461.68      502.01     44.95 o 
  -6   2  17      729.99      778.28     50.58 o 
  -5   2  17       87.76      133.64     41.38 o 
  -4   2  17      138.28      221.12     43.98 o 
  -3   2  17      682.64      661.35     59.63 o 
  -2   2  17      129.82       95.61     50.02 o 
  -1   2  17      197.64      173.07     44.11 o 
   0   2  17      912.65      736.39     54.08 o 
   1   2  17     1961.81     2194.87     85.10 o 
   2   2  17       16.44       -3.66     47.69 o 
   3   2  17      204.32      177.15     50.13 o 
   4   2  17      513.58      586.00     59.50 o 
   5   2  17       17.62       19.71     52.68 o 
   6   2  17      959.97     1021.43     68.93 o 
   7   2  17     3172.02     3127.96     85.02 o 
   8   2  17        1.94        8.20     53.08 o 
   9   2  17      205.91      217.16     52.60 o 
  10   2  17       33.26       26.90     51.93 o 
 -22   3  17       22.39       65.47     70.46 o 
 -21   3  17        0.37      -39.96     65.35 o 
 -20   3  17       80.90       63.87     65.44 o 
 -19   3  17      182.64      174.97     62.13 o 
 -18   3  17      225.98      223.63     61.44 o 
 -17   3  17      543.56      505.39     53.51 o 
 -16   3  17      110.03       47.99     46.92 o 
 -15   3  17      157.00      156.05     46.31 o 
 -14   3  17       32.13       49.59     45.57 o 
 -13   3  17        1.11      -58.06     52.54 o 
 -12   3  17       32.48       44.10     55.03 o 
 -11   3  17     1284.86     1085.93    109.09 o 
 -10   3  17       60.59       39.36     33.70 o 
  -9   3  17       17.60      -13.01     39.28 o 
  -8   3  17       27.40       24.39     41.60 o 
  -7   3  17      917.09      878.13     54.57 o 
  -6   3  17       65.97       -6.11     40.30 o 
  -5   3  17       29.44       20.76     43.35 o 
  -4   3  17      366.13      455.51     52.69 o 
  -3   3  17     1606.24     1610.27     66.54 o 
  -2   3  17      855.55      912.63     58.18 o 
  -1   3  17      927.31      960.99     84.29 o 
   0   3  17      230.15      151.19     47.72 o 
   1   3  17      206.99      225.56     49.65 o 
   2   3  17     1803.26     1863.78     77.84 o 
   3   3  17     1367.33     1288.27     71.05 o 
   4   3  17     1721.97     1800.49     78.37 o 
   5   3  17     1333.22     1332.57     72.05 o 
   6   3  17      346.13      299.33     60.44 o 
   7   3  17      486.44      474.41     63.06 o 
   8   3  17        8.08      -48.08     57.30 o 
   9   3  17       26.59      -14.38     72.04 o 
 -21   4  17      615.88      689.99    124.66 o 
 -20   4  17        3.78      109.28     65.36 o 
 -19   4  17      240.62      281.62     66.58 o 
 -18   4  17      268.90      238.36     55.05 o 
 -17   4  17      786.07      673.44     61.53 o 
 -16   4  17      202.93      150.45     50.19 o 
 -15   4  17      872.33      836.04     73.80 o 
 -14   4  17      634.62      684.16     54.14 o 
 -13   4  17     3169.95     3111.08     64.26 o 
 -12   4  17      495.42      528.28     41.01 o 
 -11   4  17       74.96       67.35     36.92 o 
 -10   4  17     2315.57     2245.68     64.72 o 
  -9   4  17        0.61      -51.56     34.37 o 
  -8   4  17     1602.00     1649.07     84.59 o 
  -7   4  17     1218.20     1223.19     74.91 o 
  -6   4  17      104.76       86.25     54.72 o 
  -5   4  17      289.38      331.62     59.55 o 
  -4   4  17      265.79      329.37    155.79 o 
  -3   4  17     1655.05     1723.38     88.16 o 
  -2   4  17     1356.43     1379.56     83.65 o 
  -1   4  17      523.05      512.21     69.69 o 
   0   4  17      591.05      578.82     70.02 o 
   1   4  17      128.07      123.14     64.79 o 
   2   4  17      188.61      111.19     72.35 o 
   3   4  17     1895.78     1807.19    212.06 o 
   4   4  17        1.93       59.74     61.08 o 
   5   4  17      172.88      291.88     99.26 o 
   6   4  17      508.11      563.65     79.22 o 
   7   4  17      409.45      490.51    121.98 o 
   8   4  17      728.83      767.41     87.29 o 
 -20   5  17       23.17       29.09     89.32 o 
 -19   5  17       84.51      135.25     97.74 o 
 -18   5  17      321.19      323.54     76.02 o 
 -17   5  17      267.65      419.03    125.04 o 
 -16   5  17       82.25       21.46     49.27 o 
 -15   5  17       46.03       14.66     49.81 o 
 -14   5  17       94.99       95.41     60.07 o 
 -13   5  17      324.96      346.06     45.64 o 
 -12   5  17       38.55       -2.97     63.00 o 
 -11   5  17      928.41      935.99     71.32 o 
 -10   5  17      229.28      295.03     49.35 o 
  -9   5  17     4793.10     4618.25    138.10 o 
  -8   5  17     1083.13     1122.85     73.38 o 
  -7   5  17     2742.42     2375.88    100.01 o 
  -6   5  17       20.41        3.59     57.15 o 
  -5   5  17        4.91      -47.34     58.74 o 
  -4   5  17      851.04     1035.79     98.00 o 
  -3   5  17     2126.18     2227.84     98.44 o 
  -2   5  17      814.02      834.74     74.62 o 
  -1   5  17     1233.45     1339.14     83.54 o 
   0   5  17       73.60       65.72     62.58 o 
   1   5  17     1701.08     1525.50     97.35 o 
   2   5  17     1601.02     1651.01     98.35 o 
   3   5  17       70.36      105.87     72.38 o 
   4   5  17     1327.47     1412.51    149.42 o 
   5   5  17      266.88      237.71     75.61 o 
   6   5  17      909.89      900.47     94.29 o 
   7   5  17      190.64      158.77     74.36 o 
 -18   6  17        2.63       -0.37     56.67 o 
 -17   6  17       22.86       13.99     56.13 o 
 -16   6  17      449.02      432.67     61.46 o 
 -15   6  17      324.01      254.20     54.15 o 
 -14   6  17       31.80       44.37     49.68 o 
 -13   6  17      134.97      149.99     67.91 o 
 -12   6  17       27.83       15.20     81.48 o 
 -11   6  17       18.38      -16.68     49.31 o 
 -10   6  17      208.80      213.87     48.75 o 
  -9   6  17     1920.37     1861.50     76.40 o 
  -8   6  17       37.33        6.53     50.48 o 
  -7   6  17       46.60       56.19     66.04 o 
  -6   6  17        2.60      -34.23     58.04 o 
  -5   6  17       41.52       78.08     63.17 o 
  -4   6  17       13.62      126.29     63.20 o 
  -3   6  17      106.03      133.11     64.68 o 
  -2   6  17       41.36       60.71     64.31 o 
  -1   6  17        7.96       19.82     66.38 o 
   0   6  17       24.64      -60.03     69.49 o 
   1   6  17      121.56      118.34     81.41 o 
   2   6  17       23.46       -3.50     69.93 o 
   3   6  17        5.80     -102.83     68.56 o 
   4   6  17      152.14      134.62     73.27 o 
   5   6  17      103.58      141.64     78.55 o 
   6   6  17       33.37      -59.06     77.19 o 
 -16   7  17      117.97      111.54     59.42 o 
 -15   7  17      165.81      248.99     60.68 o 
 -14   7  17      814.61      894.13     69.96 o 
 -13   7  17        3.56        9.77     51.47 o 
 -12   7  17       79.95       55.21     51.79 o 
 -11   7  17      118.81       38.12     49.84 o 
 -10   7  17      232.75      172.47     57.42 o 
  -9   7  17       37.74       85.69     54.01 o 
  -8   7  17     2739.37     2926.56     95.68 o 
  -7   7  17        2.73       44.35     52.06 o 
  -6   7  17      186.33      300.03    159.87 o 
  -5   7  17       36.69       37.60     66.03 o 
  -4   7  17        5.85       57.53     73.94 o 
  -3   7  17      952.70      972.94    215.38 o 
  -2   7  17     1632.46     1589.68    166.77 o 
  -1   7  17      278.28      252.35     77.81 o 
   0   7  17      224.95      214.41     73.77 o 
   1   7  17       44.43       50.92     72.54 o 
   2   7  17      546.04      543.49     98.26 o 
   3   7  17      826.12      856.46     95.40 o 
 -12   8  17      206.52      153.87     59.16 o 
 -11   8  17      514.25      378.74     89.45 o 
 -10   8  17       57.58       15.88     57.67 o 
  -9   8  17      239.72      114.09     88.78 o 
  -8   8  17        0.12       -1.90     56.08 o 
  -7   8  17      414.45      407.69     73.71 o 
  -6   8  17      214.12      266.70     80.34 o 
  -5   8  17        9.30      -47.43     72.28 o 
  -4   8  17       18.06      -14.10     73.02 o 
  -3   8  17      172.18      298.15    207.47 o 
  -2   8  17      244.91      215.69     81.55 o 
  -1   8  17       44.05       11.34    160.26 o 
 -22   0  18      910.73      853.88    113.83 o 
 -21   0  18       15.45      -58.70     84.99 o 
 -20   0  18      286.84      233.50     91.10 o 
 -19   0  18       90.69      185.02     93.40 o 
 -18   0  18     1301.63     1375.75    115.61 o 
 -17   0  18      352.87      411.36     88.56 o 
 -16   0  18       90.26       69.56     54.95 o 
 -15   0  18       44.06       -1.28     76.56 o 
 -14   0  18     1706.22     1748.57    115.61 o 
 -13   0  18     2679.23     2722.41    154.41 o 
 -12   0  18       61.57      130.91     77.07 o 
 -11   0  18      135.21      150.05     77.32 o 
 -10   0  18     1445.38     1529.11    113.83 o 
  -9   0  18       37.48       10.72     73.24 o 
  -8   0  18     6463.50     6717.84    234.55 o 
  -7   0  18       47.11       87.53     86.26 o 
  -6   0  18      157.16      202.62     84.21 o 
  -5   0  18     3093.18     3240.25    160.79 o 
  -4   0  18      248.49      264.38     88.31 o 
  -3   0  18       66.39       39.30     82.94 o 
  -2   0  18    10272.23    10063.75    293.50 o 
  -1   0  18      269.76      350.64    102.85 o 
   0   0  18     4573.85     4460.44    195.50 o 
   1   0  18     1226.34     1183.06    120.21 o 
   2   0  18      973.49     1023.19     74.49 o 
   3   0  18     2052.13     1795.60    142.65 o 
   4   0  18     2840.99     2870.00    107.89 o 
   5   0  18     2770.14     2841.52    114.48 o 
   6   0  18      656.13      661.90     83.06 o 
   7   0  18      107.94      159.43     73.03 o 
   8   0  18      652.07      780.98     86.61 o 
   9   0  18      863.61      858.14     91.02 o 
 -22   1  18     1001.14      960.20     82.01 o 
 -21   1  18      227.45      288.64     67.09 o 
 -20   1  18      379.59      373.99     65.68 o 
 -19   1  18      235.47      134.59     76.43 o 
 -18   1  18      538.16      567.39     89.71 o 
 -17   1  18        2.08      -43.10     61.63 o 
 -16   1  18     1469.80     1586.57    110.79 o 
 -15   1  18     1560.62     1585.39     83.56 o 
 -14   1  18     2425.19     2607.78    142.53 o 
 -13   1  18      185.80      147.21     55.76 o 
 -12   1  18        0.42      103.18     89.96 o 
 -11   1  18     1199.75     1185.80     79.20 o 
 -10   1  18      657.93      756.80     67.12 o 
  -9   1  18      700.43      840.55     72.55 o 
  -8   1  18     4993.59     5315.44    142.91 o 
  -7   1  18       77.30       41.53     58.50 o 
  -6   1  18     1008.92     1061.19     76.61 o 
  -5   1  18      973.10     1046.32     81.64 o 
  -4   1  18      416.70      446.48     65.14 o 
  -3   1  18     5097.80     5082.80    142.93 o 
  -2   1  18     2744.43     3078.80    121.11 o 
  -1   1  18     1871.52     1955.47     74.98 o 
   0   1  18       17.40       93.81     47.78 o 
   1   1  18        0.34       30.80     47.47 o 
   2   1  18      103.85       67.43     51.78 o 
   3   1  18     1037.44     1042.51     66.46 o 
   4   1  18      114.49      113.85     51.15 o 
   5   1  18     1185.33     1181.49    119.47 o 
   6   1  18      136.32      108.86     48.66 o 
   7   1  18      170.61      175.80     50.38 o 
   8   1  18       22.73       30.78     49.34 o 
   9   1  18       20.58       17.62     52.15 o 
 -22   2  18        4.36      -65.41     68.84 o 
 -21   2  18      577.10      581.24     77.90 o 
 -20   2  18        5.97      -73.45     64.05 o 
 -19   2  18       78.48       38.07     57.82 o 
 -18   2  18       71.37      108.74     61.19 o 
 -17   2  18      466.95      399.13     78.91 o 
 -16   2  18       21.77       -4.50     46.81 o 
 -15   2  18      731.96      653.43     56.39 o 
 -14   2  18      627.78      570.17     79.88 o 
 -13   2  18      286.83      294.28     59.80 o 
 -12   2  18      454.71      473.37     71.46 o 
 -11   2  18      545.89      452.82     63.52 o 
 -10   2  18      105.57       87.05     53.86 o 
  -9   2  18       51.55       61.11     74.39 o 
  -8   2  18      132.02       63.40     61.26 o 
  -7   2  18      934.15      903.17     75.89 o 
  -6   2  18      307.10      221.64     59.24 o 
  -5   2  18      474.75      330.86     47.00 o 
  -4   2  18        3.60        1.66     42.25 o 
  -3   2  18     1675.17     1763.77     85.74 o 
  -2   2  18      391.81      383.50     51.97 o 
  -1   2  18     2319.90     2288.16    155.10 o 
   0   2  18      607.72      530.06     71.21 o 
   1   2  18     1070.36     1046.80     66.00 o 
   2   2  18     1378.76     1274.37     68.23 o 
   3   2  18     1264.10     1264.92     70.15 o 
   4   2  18     1043.72     1033.59     79.75 o 
   5   2  18     1228.39     1359.09     76.17 o 
   6   2  18      611.82      624.12    116.67 o 
   7   2  18      720.79      714.93     66.69 o 
   8   2  18       37.67       42.36     58.90 o 
 -21   3  18       34.21      -52.96     66.70 o 
 -20   3  18      102.75      -24.68     73.76 o 
 -19   3  18        9.50        1.66     63.15 o 
 -18   3  18      427.20      207.73     92.51 o 
 -17   3  18     1708.43     1680.18     72.63 o 
 -16   3  18        2.47       -8.36     47.93 o 
 -15   3  18     1291.91     1265.72     77.84 o 
 -14   3  18      292.81      185.04     62.49 o 
 -13   3  18     2280.29     2331.96    101.40 o 
 -12   3  18       22.95       27.42     54.74 o 
 -11   3  18     1756.77     1705.34     92.12 o 
 -10   3  18     1092.57     1233.53     82.47 o 
  -9   3  18      438.20      492.02    119.81 o 
  -8   3  18      334.97      308.42     48.75 o 
  -7   3  18     2794.97     2805.88     84.85 o 
  -6   3  18      169.79      100.25     52.62 o 
  -5   3  18        3.65        0.08     44.65 o 
  -4   3  18     3141.89     3330.64    112.84 o 
  -3   3  18      148.96       78.27     49.30 o 
  -2   3  18      795.15      752.34     59.57 o 
  -1   3  18     1387.51     1315.98     69.40 o 
   0   3  18      624.82      698.08     59.01 o 
   1   3  18       73.66      108.68     76.28 o 
   2   3  18     2123.78     2121.91     98.59 o 
   3   3  18      140.01      168.44     54.46 o 
   4   3  18      863.00      774.36     67.98 o 
   5   3  18        6.41       -4.06     56.77 o 
   6   3  18     1293.66     1275.84     78.20 o 
   7   3  18      137.13      143.41     61.40 o 
   8   3  18      200.52      238.57     69.05 o 
 -20   4  18       35.03       52.55     67.14 o 
 -19   4  18        4.89       20.52     59.48 o 
 -18   4  18      721.85      781.84     65.26 o 
 -17   4  18       53.09        5.58     64.85 o 
 -16   4  18        7.50       15.07     48.19 o 
 -15   4  18        0.26      -75.94     60.34 o 
 -14   4  18      431.56      425.70     53.00 o 
 -13   4  18      114.92       30.04     71.58 o 
 -12   4  18      206.26      275.01     94.04 o 
 -11   4  18       16.29      -43.37     37.04 o 
 -10   4  18      607.35      577.64     45.72 o 
  -9   4  18      949.87     1001.96     59.98 o 
  -8   4  18        3.24       16.75     47.31 o 
  -7   4  18     1491.45     1508.74     68.74 o 
  -6   4  18     1036.31     1033.77     75.55 o 
  -5   4  18        6.50      -13.62     53.45 o 
  -4   4  18      231.38      178.48     64.13 o 
  -3   4  18      112.98      147.35     99.65 o 
  -2   4  18        2.34       10.05     58.43 o 
  -1   4  18      934.49      936.35     78.48 o 
   0   4  18      267.65      301.78     65.86 o 
   1   4  18     1054.43     1188.38    169.20 o 
   2   4  18       67.76       37.28     72.48 o 
   3   4  18       40.38       25.74     65.33 o 
   4   4  18      748.41      662.94     82.03 o 
   5   4  18     1362.71     1536.64     98.32 o 
   6   4  18      100.00       38.12     78.30 o 
   7   4  18       39.05      -33.11     85.13 o 
 -19   5  18       16.33      -99.02     96.22 o 
 -18   5  18       19.94      -95.83     68.02 o 
 -17   5  18        1.96       18.63     69.23 o 
 -16   5  18      311.65      192.69     74.56 o 
 -15   5  18      260.07      173.08     67.15 o 
 -14   5  18      411.07      464.43     53.06 o 
 -13   5  18       83.70      122.80     42.23 o 
 -12   5  18      116.99       98.38     42.65 o 
 -11   5  18      308.39      370.44     51.24 o 
 -10   5  18        1.98        2.49     46.42 o 
  -9   5  18     1443.87     1216.38     84.73 o 
  -8   5  18      343.04      374.54    123.64 o 
  -7   5  18       66.80       -5.21     74.65 o 
  -6   5  18       76.88       35.27     57.76 o 
  -5   5  18        2.98       -3.80     59.76 o 
  -4   5  18        0.62        6.77     99.66 o 
  -3   5  18      812.66      816.65     76.76 o 
  -2   5  18       18.99      -26.58     62.24 o 
  -1   5  18       61.07      -11.68     68.31 o 
   0   5  18      502.89      432.56     78.21 o 
   1   5  18       75.67      105.55     69.54 o 
   2   5  18        9.01       51.27     74.40 o 
   3   5  18     1331.99     1308.10    154.65 o 
   4   5  18       15.84        4.11     78.15 o 
   5   5  18        4.43      -51.36     73.72 o 
 -17   6  18      115.86      184.65     74.41 o 
 -16   6  18        2.57      -13.72     59.81 o 
 -15   6  18       10.76       50.40     53.75 o 
 -14   6  18      229.12      251.45     47.49 o 
 -13   6  18      616.82      701.04     64.17 o 
 -12   6  18        7.97      -28.43     51.27 o 
 -11   6  18     1792.44     1732.03     75.37 o 
 -10   6  18      135.05      120.89     50.97 o 
  -9   6  18      675.88      614.16     61.26 o 
  -8   6  18     4049.86     3947.16    264.15 o 
  -7   6  18      461.00      484.98     73.65 o 
  -6   6  18       85.46      115.19     70.75 o 
  -5   6  18      539.17      592.90     79.34 o 
  -4   6  18       60.37      -74.42     62.96 o 
  -3   6  18      593.66      591.17     78.49 o 
  -2   6  18     1024.78     1048.90    116.24 o 
  -1   6  18      106.36      190.24     73.42 o 
   0   6  18     1153.09     1247.00    137.80 o 
   1   6  18      183.84      138.70    116.88 o 
   2   6  18     1614.89     1657.71    102.64 o 
   3   6  18       21.14       28.26    137.04 o 
 -14   7  18       69.27      105.00     43.74 o 
 -13   7  18      164.62      197.58     55.70 o 
 -12   7  18        2.04      -68.15     50.10 o 
 -11   7  18        4.61      -70.29     50.41 o 
 -10   7  18       46.51       51.68     52.70 o 
  -9   7  18      344.79      187.59     60.59 o 
  -8   7  18        2.12       -8.89     78.35 o 
  -7   7  18      449.81      634.14     81.37 o 
  -6   7  18      350.75      358.29     82.96 o 
  -5   7  18      223.22      206.37     73.94 o 
  -4   7  18       17.52      -86.31     72.66 o 
  -3   7  18       35.65       90.56     73.27 o 
  -2   7  18       99.96       96.40     77.68 o 
  -1   7  18      373.37      306.04     82.18 o 
   0   7  18      371.17      477.84     88.87 o 
 -21   1  19        0.38       -6.19     63.97 o 
 -20   1  19       23.56      127.02    109.22 o 
 -19   1  19      341.85      407.10     71.12 o 
 -18   1  19        3.25      -80.38     59.45 o 
 -17   1  19        5.80       -2.11     71.46 o 
 -16   1  19      110.47       45.36     56.29 o 
 -15   1  19      239.76      130.51     63.01 o 
 -14   1  19      175.02      217.91     61.58 o 
 -13   1  19      851.30      824.09     73.52 o 
 -12   1  19      750.28      832.07     74.58 o 
 -11   1  19       84.69       75.23     67.88 o 
 -10   1  19      286.90      323.02    112.02 o 
  -9   1  19     1195.13     1187.81     84.04 o 
  -8   1  19      139.16      124.63     62.97 o 
  -7   1  19        5.92      -20.66     61.34 o 
  -6   1  19     1390.16     1545.12     91.50 o 
  -5   1  19      134.14      105.16     62.87 o 
  -4   1  19      341.03      384.64     88.29 o 
  -3   1  19     4003.05     3661.50    130.29 o 
  -2   1  19        3.29       14.07     63.11 o 
  -1   1  19      114.93       79.24     63.97 o 
   0   1  19        1.55       57.34     69.09 o 
   1   1  19     2795.99     2679.68     92.87 o 
   2   1  19      111.28       87.78     56.26 o 
   3   1  19       12.13       12.79     54.29 o 
   4   1  19       87.26       66.19     69.87 o 
   5   1  19       53.27      -44.69     59.44 o 
   6   1  19      264.84      282.84     63.00 o 
   7   1  19      524.52      551.65     70.12 o 
 -20   2  19      399.30      397.16     71.42 o 
 -19   2  19      151.05      113.25    141.51 o 
 -18   2  19     1835.68     1765.63    130.15 o 
 -17   2  19      248.96      200.16     54.79 o 
 -16   2  19      172.24      137.38     62.30 o 
 -15   2  19        1.30      -18.49     56.92 o 
 -14   2  19      301.94      188.16     65.68 o 
 -13   2  19       13.11       13.17     61.68 o 
 -12   2  19       99.75       83.60     63.41 o 
 -11   2  19       46.96       30.01     61.94 o 
 -10   2  19      248.14      269.80    127.99 o 
  -9   2  19       32.56      103.07     59.62 o 
  -8   2  19     3125.48     3042.73    118.77 o 
  -7   2  19      255.83      184.71     66.08 o 
  -6   2  19        2.14       30.34     76.05 o 
  -5   2  19      297.24      303.37     68.12 o 
  -4   2  19      118.49      203.19     68.31 o 
  -3   2  19      478.16      466.65     74.80 o 
  -2   2  19     1770.86     1827.79    114.85 o 
  -1   2  19       11.82       -6.59     48.76 o 
   0   2  19      330.14      357.47     57.27 o 
   1   2  19      139.98       87.87     54.96 o 
   2   2  19      194.51      256.59     57.52 o 
   3   2  19      333.31      291.37     62.44 o 
   4   2  19      398.24      372.10     64.28 o 
   5   2  19      472.75      455.85     66.88 o 
   6   2  19      180.95      140.87     64.05 o 
 -20   3  19       59.30       67.90     66.35 o 
 -19   3  19      173.38      181.77     66.57 o 
 -18   3  19      430.29      402.62    159.24 o 
 -17   3  19      565.59      379.40     57.87 o 
 -16   3  19      186.32      155.88     50.97 o 
 -15   3  19      490.36      404.37     84.34 o 
 -14   3  19      769.54      721.91     73.75 o 
 -13   3  19      241.51      289.00     93.02 o 
 -12   3  19      184.12      208.47     64.86 o 
 -11   3  19       22.24       53.34     61.13 o 
 -10   3  19        2.49      -39.72     59.43 o 
  -9   3  19      255.22      323.09     71.25 o 
  -8   3  19      538.47      402.63     71.70 o 
  -7   3  19      567.86      579.26     75.51 o 
  -6   3  19      286.07      171.80     66.76 o 
  -5   3  19        1.96      -11.93     47.43 o 
  -4   3  19       92.80      127.21     51.74 o 
  -3   3  19      384.39      397.53     57.53 o 
  -2   3  19       43.76       17.83     71.10 o 
  -1   3  19      387.30      404.96     58.85 o 
   0   3  19        2.64      -78.76     52.51 o 
   1   3  19      344.58      319.77     60.81 o 
   2   3  19      188.35       63.46     56.18 o 
   3   3  19      207.25      238.20     92.11 o 
   4   3  19       21.13      -38.23     61.47 o 
   5   3  19       43.12       95.07     62.98 o 
   6   3  19       32.40       59.28     64.68 o 
 -19   4  19       96.64      164.25     79.24 o 
 -18   4  19      341.36      292.78     59.21 o 
 -17   4  19      979.90      983.59     68.20 o 
 -16   4  19        7.30       23.52     52.34 o 
 -15   4  19       77.15       35.93     64.48 o 
 -14   4  19      245.30      183.13     52.11 o 
 -13   4  19       49.51      -39.70     60.32 o 
 -12   4  19       57.20       36.40     65.98 o 
 -11   4  19      158.65      188.61     63.39 o 
 -10   4  19      197.40      167.75     66.40 o 
  -9   4  19      645.79      684.79     75.91 o 
  -8   4  19       16.00       22.01     47.96 o 
  -7   4  19     2648.97     2784.26    131.30 o 
  -6   4  19      505.37      534.70     87.41 o 
  -5   4  19      370.41      339.20     59.34 o 
  -4   4  19      342.05      525.89     97.30 o 
  -3   4  19      482.01      515.99     60.63 o 
  -2   4  19      376.24      291.54     58.74 o 
  -1   4  19     1610.50     1618.24    117.55 o 
   0   4  19     1526.27     1599.06     81.18 o 
   1   4  19      970.81     1156.43     76.31 o 
   2   4  19     1062.12     1038.73     72.49 o 
   3   4  19       63.97       82.01     96.56 o 
   4   4  19      543.16      465.08     69.23 o 
 -17   5  19       27.93       84.93     72.22 o 
 -16   5  19       76.14       82.38     67.96 o 
 -15   5  19      554.80      417.49    117.66 o 
 -14   5  19      539.87      549.18    117.40 o 
 -13   5  19     2027.02     1989.91    191.66 o 
 -12   5  19       16.23       36.13     68.91 o 
 -11   5  19      205.05      136.35     44.62 o 
 -10   5  19      414.67      381.06     58.71 o 
  -9   5  19       64.12      -28.19     52.25 o 
  -8   5  19     1390.53     1255.08     89.33 o 
  -7   5  19     2181.36     2292.29    158.99 o 
  -6   5  19      177.91      233.07     71.80 o 
  -5   5  19      350.17      324.46     72.58 o 
  -4   5  19       33.10       51.59    121.60 o 
  -3   5  19      459.19      544.77     74.94 o 
  -2   5  19      874.78      903.95     86.50 o 
  -1   5  19        2.55      -52.27     67.38 o 
   0   5  19      692.35      667.58     85.16 o 
   1   5  19       46.21      -29.50     71.73 o 
   2   5  19      462.60      418.90     86.51 o 
   3   5  19      577.71      503.53     89.67 o 
 -15   6  19       40.53       31.06     66.82 o 
 -14   6  19       72.13       54.97     53.86 o 
 -13   6  19       42.60       -8.79     45.24 o 
 -12   6  19       43.95       20.25     53.01 o 
 -11   6  19      102.83      159.81     52.68 o 
 -10   6  19       39.48       -7.32     72.80 o 
  -9   6  19       99.08      112.46     73.60 o 
  -8   6  19      609.79      504.72     78.05 o 
  -7   6  19      209.35      157.80     73.31 o 
  -6   6  19       94.75      110.10     70.66 o 
  -5   6  19      154.94      109.13     72.78 o 
  -4   6  19       32.45       13.39     67.79 o 
  -3   6  19       35.93        5.81     72.86 o 
  -2   6  19     1653.41     1523.89    100.81 o 
  -1   6  19      830.11      904.25     95.91 o 
   0   6  19      518.40      545.51     83.10 o 
 -10   7  19       30.35       41.91     78.39 o 
  -9   7  19      602.56      578.43     83.12 o 
  -8   7  19      221.77      117.41    174.17 o 
  -7   7  19       30.40       -0.77     77.15 o 
  -6   7  19      365.87      259.65     87.41 o 
  -5   7  19       38.36       12.56     72.20 o 
  -4   7  19       63.76      121.88     80.51 o 
 -20   0  20       93.64      165.37    103.10 o 
 -19   0  20      313.85      334.82    106.68 o 
 -18   0  20      122.06       54.87     97.99 o 
 -17   0  20      389.20      390.94     95.71 o 
 -16   0  20       31.45      118.66     93.14 o 
 -15   0  20       45.67      -44.15     88.05 o 
 -14   0  20      562.58      743.88    113.32 o 
 -13   0  20        1.54       56.14     95.44 o 
 -12   0  20      564.77      273.82    104.38 o 
 -11   0  20     1553.73     1708.25    132.69 o 
 -10   0  20     1030.70      982.49    122.76 o 
  -9   0  20     2880.18     3379.08    191.67 o 
  -8   0  20     6244.67     7117.26    258.03 o 
  -7   0  20     1025.52      877.36    116.38 o 
  -6   0  20     2268.86     2913.57    190.14 o 
  -5   0  20       63.48       41.34     90.34 o 
  -4   0  20      470.49      422.33    107.45 o 
  -3   0  20      487.78      593.08    111.27 o 
  -2   0  20     3035.60     3391.59    206.47 o 
  -1   0  20     1010.70     1164.20    130.90 o 
   0   0  20      119.79      220.49    104.63 o 
   1   0  20     3816.12     3499.80    194.22 o 
   2   0  20       15.63        2.30     99.01 o 
   3   0  20      157.35      134.23    110.24 o 
   4   0  20      408.94      423.61    128.12 o 
   5   0  20      930.05     1033.02    135.24 o 
 -19   1  20        3.32      -56.93     67.76 o 
 -18   1  20       84.35      136.43    125.30 o 
 -17   1  20      244.48      239.88     67.08 o 
 -16   1  20      220.72      246.29    127.73 o 
 -15   1  20       66.75      121.17     64.13 o 
 -14   1  20       18.48      -59.24     63.79 o 
 -13   1  20       36.13      -36.14     84.86 o 
 -12   1  20      778.89      911.06     81.04 o 
 -11   1  20       88.49       18.60     62.35 o 
 -10   1  20       72.94      -58.94     64.88 o 
  -9   1  20       66.48       59.42     74.52 o 
  -8   1  20        7.92       49.11     67.20 o 
  -7   1  20      176.65      104.84     67.03 o 
  -6   1  20      231.94      162.29    102.33 o 
  -5   1  20       43.29       78.52     72.63 o 
  -4   1  20       33.15      105.54    100.67 o 
  -3   1  20      268.56      198.55     83.45 o 
  -2   1  20     1896.13     1907.48    107.40 o 
  -1   1  20      515.46      520.95     83.47 o 
   0   1  20      142.26      153.87     76.43 o 
   1   1  20      644.28      593.43     86.11 o 
   2   1  20       95.42      132.09     81.88 o 
   3   1  20      139.25      117.20     77.94 o 
   4   1  20      683.14      559.52     86.52 o 
   5   1  20      920.46      904.94    110.92 o 
 -19   2  20      445.90      579.77     80.30 o 
 -18   2  20      290.49      203.50    127.60 o 
 -17   2  20      610.50      649.73     92.87 o 
 -16   2  20      170.26      105.61     68.47 o 
 -15   2  20      708.43      868.75    149.42 o 
 -14   2  20      551.10      610.47     75.86 o 
 -13   2  20     2322.41     2382.69    110.69 o 
 -12   2  20      976.66     1006.68     83.00 o 
 -11   2  20        0.10       16.31     62.95 o 
 -10   2  20      225.71      350.27     70.08 o 
  -9   2  20      776.96      813.79     79.05 o 
  -8   2  20      719.86      755.62    137.68 o 
  -7   2  20     2551.33     2650.25    125.87 o 
  -6   2  20      732.18      891.77    134.61 o 
  -5   2  20      619.69      599.53    107.69 o 
  -4   2  20      563.51      633.48     82.59 o 
  -3   2  20        1.44       71.52     95.06 o 
  -2   2  20     1417.40     1294.81     94.94 o 
  -1   2  20     3161.67     3350.54    143.56 o 
   0   2  20     1369.87     1280.19    152.61 o 
   1   2  20      378.52      319.97     61.94 o 
   2   2  20       19.67      -21.76     57.19 o 
   3   2  20        4.61      -41.34     56.11 o 
   4   2  20      584.31      700.94     73.06 o 
 -18   3  20      373.54      450.63     73.71 o 
 -17   3  20      150.66      116.31     55.88 o 
 -16   3  20       44.04      -11.76     64.26 o 
 -15   3  20      357.98      306.15     70.02 o 
 -14   3  20      107.93       93.28     64.51 o 
 -13   3  20      114.83      103.04     65.64 o 
 -12   3  20      943.84     1053.08     87.32 o 
 -11   3  20       46.52      169.29     67.98 o 
 -10   3  20      433.50      398.34    147.12 o 
  -9   3  20      309.25      330.20     75.87 o 
  -8   3  20      938.62      859.00     84.84 o 
  -7   3  20      714.98      771.23    127.72 o 
  -6   3  20      893.49      785.42    231.71 o 
  -5   3  20      833.76      724.89     85.00 o 
  -4   3  20      205.51      201.99     75.44 o 
  -3   3  20      645.74      669.02     84.14 o 
  -2   3  20      369.25      385.86     60.89 o 
  -1   3  20      528.15      494.25     63.18 o 
   0   3  20      241.64      291.39     63.29 o 
   1   3  20     1620.11     1676.72     82.21 o 
   2   3  20      100.18      114.17     60.25 o 
   3   3  20      147.24      225.70     61.79 o 
 -17   4  20      116.58      -61.55     54.23 o 
 -16   4  20       20.96      -16.96     53.39 o 
 -15   4  20      209.62      246.64     73.34 o 
 -14   4  20       84.85       35.15     69.12 o 
 -13   4  20     1031.14     1133.59     84.10 o 
 -12   4  20      126.86      198.60     73.08 o 
 -11   4  20      220.70      152.38     69.97 o 
 -10   4  20        8.16       36.16     66.89 o 
  -9   4  20       93.50       66.54     72.97 o 
  -8   4  20      466.34      505.91    101.95 o 
  -7   4  20     1775.50     1863.68    106.62 o 
  -6   4  20       35.16       45.77     55.02 o 
  -5   4  20      476.43      464.91     61.82 o 
  -4   4  20      309.93      287.59     61.91 o 
  -3   4  20       34.02       68.78     58.54 o 
  -2   4  20      423.65      291.13     64.98 o 
  -1   4  20      121.09       77.67     60.96 o 
   0   4  20      403.29      522.95     70.81 o 
   1   4  20       46.49      127.52     66.49 o 
   2   4  20      130.75       99.34     64.38 o 
 -15   5  20       93.00       73.75    112.29 o 
 -14   5  20        8.08      101.06    110.50 o 
 -13   5  20      738.44      621.15     80.66 o 
 -12   5  20      105.79      -32.44     88.30 o 
 -11   5  20      655.39      641.94     86.58 o 
 -10   5  20       45.40      -12.98     74.09 o 
  -9   5  20       71.69      151.88     57.27 o 
  -8   5  20       40.60      -31.22     55.38 o 
  -7   5  20      255.54      202.23     57.97 o 
  -6   5  20      282.22      277.70     60.81 o 
  -5   5  20      998.99     1038.03    100.05 o 
  -4   5  20      726.87      644.59     86.57 o 
  -3   5  20      600.46      707.17    167.03 o 
  -2   5  20       26.13      -45.45     67.48 o 
  -1   5  20      113.07      104.85    106.93 o 
   0   5  20       41.74      155.14     78.34 o 
 -11   6  20        0.97      -57.59     54.40 o 
 -10   6  20        0.22       19.00     73.09 o 
  -9   6  20        8.16       18.71     72.31 o 
  -8   6  20      362.30      447.08     83.62 o 
  -7   6  20      696.87      698.89     83.78 o 
  -6   6  20       88.36       72.09     78.04 o 
  -5   6  20      123.02      189.78     80.88 o 
  -4   6  20        1.42      -67.00     72.57 o 
 -18   1  21      601.29      528.45    135.25 o 
 -17   1  21      157.53      138.90     66.12 o 
 -16   1  21       51.17      163.29     71.35 o 
 -15   1  21        6.78       31.56     67.03 o 
 -14   1  21      159.29       69.65    106.67 o 
 -13   1  21        0.74        9.13     68.10 o 
 -12   1  21      235.34      238.24     73.03 o 
 -11   1  21      202.29      109.00     71.52 o 
 -10   1  21      699.92      706.29     82.96 o 
  -9   1  21       18.46      -74.92     69.48 o 
  -8   1  21     2126.91     2171.90    152.61 o 
  -7   1  21      119.68      166.83     73.28 o 
  -6   1  21       69.36       71.52     70.93 o 
  -5   1  21       19.10       77.12     72.49 o 
  -4   1  21      483.94      516.38     83.38 o 
  -3   1  21       13.12       16.68     72.11 o 
  -2   1  21      679.65      755.31     93.20 o 
  -1   1  21      132.54      122.95     81.38 o 
   0   1  21        0.57      -72.13     71.37 o 
   1   1  21       11.32       29.73    133.47 o 
   2   1  21      570.97      568.86     97.06 o 
 -17   2  21      135.44       98.55     66.52 o 
 -16   2  21       47.91        4.81     63.42 o 
 -15   2  21       24.80       25.42     85.62 o 
 -14   2  21      558.03      607.44     97.48 o 
 -13   2  21       65.79      125.86     73.84 o 
 -12   2  21     1455.11     1564.89     97.02 o 
 -11   2  21      295.88      234.40     72.98 o 
 -10   2  21      231.65      315.56     74.05 o 
  -9   2  21      176.11      121.34     75.65 o 
  -8   2  21        1.20      -20.11     69.49 o 
  -7   2  21        0.04      -27.72     69.25 o 
  -6   2  21      703.26      713.80     85.17 o 
  -5   2  21      268.64      304.09    182.08 o 
  -4   2  21      832.19      983.42    111.39 o 
  -3   2  21      652.45      822.66    122.62 o 
  -2   2  21      105.04       62.92     73.72 o 
  -1   2  21      183.30      142.45    133.47 o 
   0   2  21      155.65      247.38     89.41 o 
   1   2  21      113.78      186.16    104.76 o 
 -16   3  21      129.88        9.30     67.51 o 
 -15   3  21        0.02       81.77     66.65 o 
 -14   3  21       18.60       21.28     86.51 o 
 -13   3  21        3.66      111.18     74.10 o 
 -12   3  21      131.64       56.23     69.94 o 
 -11   3  21       71.09       90.33     74.94 o 
 -10   3  21      143.10      187.36     78.27 o 
  -9   3  21       57.02      106.28     76.75 o 
  -8   3  21      165.53      261.70     74.01 o 
  -7   3  21      147.01      224.53     73.59 o 
  -6   3  21      102.00      128.18    130.91 o 
  -5   3  21       21.69      -89.57     67.85 o 
  -4   3  21        6.41      -29.77     70.74 o 
  -3   3  21      411.63      298.47     83.02 o 
  -2   3  21       55.84       81.37     75.40 o 
  -1   3  21      928.57     1071.08    150.30 o 
   0   3  21      431.14      568.09    113.18 o 
 -14   4  21      110.65      144.86     77.12 o 
 -13   4  21     2587.70     2399.88    113.04 o 
 -12   4  21        0.80       56.27     75.03 o 
 -11   4  21      432.06      377.29     81.73 o 
 -10   4  21        5.70       50.50     75.03 o 
  -9   4  21      185.29      143.42    149.80 o 
  -8   4  21      182.48      290.30     83.04 o 
  -7   4  21     1348.91     1312.50     98.67 o 
  -6   4  21      208.13      221.50     78.04 o 
  -5   4  21      801.50      780.62     93.55 o 
  -4   4  21       77.80      -63.44     80.89 o 
  -3   4  21      951.88      940.71    146.23 o 
  -2   4  21      286.32      252.21    102.84 o 
 -10   5  21       54.58       20.34     70.67 o 
  -9   5  21      208.06      178.85     81.28 o 
  -8   5  21        9.30       92.17     76.62 o 
  -7   5  21      721.83      745.73    119.68 o 
  -6   5  21      333.47      293.52     65.25 o 
  -5   5  21      308.23      288.12     63.08 o 
 -15   0  22        3.50      -17.61    102.33 o 
 -14   0  22      232.52      280.97    111.79 o 
 -13   0  22      129.25      -12.00     95.19 o 
 -12   0  22     2943.20     2833.68    193.20 o 
 -11   0  22       35.52      112.80    115.35 o 
 -10   0  22      580.62      551.73    129.14 o 
  -9   0  22      452.85      321.29    123.78 o 
  -8   0  22        1.68      -81.67    103.36 o 
  -7   0  22      163.38      328.70    126.08 o 
  -6   0  22     1714.43     1825.90    167.14 o 
  -5   0  22       12.13       50.27    118.41 o 
  -4   0  22       71.73       80.64    120.96 o 
  -3   0  22      431.87      293.99    116.89 o 
  -2   0  22     1120.11     1153.48    142.64 o 
  -1   0  22       14.41     -161.17    107.45 o 
 -15   1  22       62.68      118.17     73.14 o 
 -14   1  22      893.42     1033.02     94.73 o 
 -13   1  22      820.79      868.87     90.36 o 
 -12   1  22      198.37      377.21     81.07 o 
 -11   1  22      751.75      882.79     90.99 o 
 -10   1  22        2.74      -41.80     72.16 o 
  -9   1  22        6.03       84.20     94.29 o 
  -8   1  22      693.77      784.38    110.76 o 
  -7   1  22     1675.92     1808.49    281.48 o 
  -6   1  22     3259.33     3395.14    149.07 o 
  -5   1  22      857.81      870.26    101.65 o 
  -4   1  22     1470.28     1594.64    114.07 o 
  -3   1  22       17.01      -21.16     83.96 o 
  -2   1  22      614.62      657.79     99.76 o 
  -1   1  22      341.22      288.01     86.15 o 
 -14   2  22      327.22      288.74    129.12 o 
 -13   2  22      435.85      380.11     78.40 o 
 -12   2  22        1.23      157.59     81.46 o 
 -11   2  22       77.05       80.93     77.91 o 
 -10   2  22       28.26        5.90     73.21 o 
  -9   2  22      125.04      179.83     79.24 o 
  -8   2  22      144.68       18.45     75.95 o 
  -7   2  22        3.74        7.60     76.67 o 
  -6   2  22        8.18      -36.19     74.02 o 
  -5   2  22       41.39       47.10     77.65 o 
  -4   2  22      226.35      200.26     79.24 o 
  -3   2  22      272.16      205.67     88.59 o 
  -2   2  22      415.89      411.99     85.40 o 
 -12   3  22      205.27       86.14     75.96 o 
 -11   3  22      280.13      365.77     85.55 o 
 -10   3  22      205.20      214.81     80.03 o 
  -9   3  22       58.61      102.81     78.85 o 
  -8   3  22        1.35       19.50     80.13 o 
  -7   3  22     2066.53     2229.41    183.74 o 
  -6   3  22      243.48      214.59     84.06 o 
  -5   3  22      639.92      728.57     94.61 o 
  -4   3  22        0.03     -120.87     80.58 o 
                                                 
